# Supplementary material for: Enhancement of Sphingolipid Synthesis Improves Osmotic Tolerance of Saccharomyces cerevisiae
Source: Appl Environ Microbiol. 2020 Apr 1;86(8):e02911-19. doi: 10.1128/AEM.02911-19 (PMC7117927; doi:10.1128/AEM.02911-19)
Supplement: Supplemental file 2 [file AEM.02911-19-sd002.xlsx]

## Sheet: Brife description
Files
C1	Compared the mRNA level of the wild-type srain at 1.5 M NaCl with that of the wild-type srain at 0 M NaCl, the upregulated genes were listed in file C1.
C2	Compared the mRNA level of mutant XCG001 at 1.5 M NaCl with that of mutant XCG001 at 0 M NaCl, the upregulated genes were listed in file C2.
C3	The commonly upregulated genes between C1 and C2

## Sheet: C1
gene_id	Gene name	logFC	P Value	Significant	Regulate
gene2723	SPS100	10.3748	2.09932e-26	yes	up
gene4663	SIP18	10.1622	1.77493e-25	yes	up
gene5875	GRE1	9.1679	5.53587e-23	yes	up
gene4825	ERR3	8.29565	5.38834e-20	yes	up
gene339	TKL2	7.95571	2.47921e-19	yes	up
gene1815	DAK2	7.80965	1.34262e-18	yes	up
gene4826	PAU19	9.13709	6.001e-18	yes	up
gene4657	ALD3	7.41232	8.67337e-18	yes	up
gene2483	GND2	7.42722	9.52701e-18	yes	up
gene2462	SPG1	7.61707	1.13256e-17	yes	up
gene747	RTN2	7.10121	7.95694e-17	yes	up
gene2680	HXT5	7.03626	1.19011e-16	yes	up
gene2256	NQM1	6.71605	1.06064e-15	yes	up
gene2297	CTT1	6.66015	1.48378e-15	yes	up
gene1486	STL1	6.55705	3.57307e-15	yes	up
gene1015	FMP16	6.53185	3.72824e-15	yes	up
gene1534	CYC7	6.67614	9.1435e-15	yes	up
gene5816	ERR2	6.8859	1.11174e-14	yes	up
gene5363	DDR2	6.35693	1.1476e-14	yes	up
gene729	FMP45	6.26375	2.9007e-14	yes	up
gene732	YDL218W	6.23233	3.3756e-14	yes	up
gene3753	PTR2	6.0743	1.3718e-13	yes	up
gene3495	PIR3	5.91665	2.27311e-13	yes	up
gene5330	PHM7	5.86189	3.68602e-13	yes	up
gene4662	PAI3	5.82305	4.38142e-13	yes	up
gene728	HBT1	5.78775	5.40645e-13	yes	up
gene293	HSP26	5.77268	5.58481e-13	yes	up
gene4592	SPG4	5.82265	7.16508e-13	yes	up
gene2277	YGR066C	5.75178	8.37668e-13	yes	up
gene5810	ERR1	7.92331	1.73295e-12	yes	up
gene5768	PUT4	5.62292	2.65828e-12	yes	up
gene138	SSA3	5.4858	3.83443e-12	yes	up
gene6044	LEE1	5.34067	1.46876e-11	yes	up
gene1814	YFL054C	5.29742	1.61939e-11	yes	up
gene1641	YER053C-A	5.22116	2.37621e-11	yes	up
gene2611	YHR033W	5.21458	2.58068e-11	yes	up
gene4964	YNL195C	5.23374	2.74461e-11	yes	up
gene3155	YJL107C	5.34518	2.96448e-11	yes	up
gene2831	POT1	5.22886	3.58627e-11	yes	up
gene2469	MPC3	5.23393	3.75194e-11	yes	up
gene957	YDR018C	5.23535	3.90615e-11	yes	up
gene3546	YKL107W	5.19182	4.67918e-11	yes	up
gene5809	HSP33	5.1881	4.90588e-11	yes	up
gene1500	DSF1	5.6886	5.84344e-11	yes	up
gene5198	YNR034W-A	5.08298	5.91656e-11	yes	up
gene3144	NCA3	5.03008	8.36566e-11	yes	up
gene549	YCL048W-A	5.04289	8.50917e-11	yes	up
gene4335	MSC1	4.86449	2.29039e-10	yes	up
gene1067	COX26	4.87256	3.61846e-10	yes	up
gene4172	ATG39	4.81548	4.46392e-10	yes	up
gene3591	YKL065W-A	4.76053	6.84149e-10	yes	up
gene5239	YNR073C	5.29773	7.19458e-10	yes	up
gene6128	CSR2	4.6782	9.34148e-10	yes	up
gene1693	SHC1	4.69368	1.06318e-09	yes	up
gene860	NDE2	4.64295	1.16445e-09	yes	up
gene4824	SNO4	4.65785	1.55966e-09	yes	up
gene5608	YOR186W	4.67195	1.64769e-09	yes	up
gene3386	YJR115W	4.66811	2.32802e-09	yes	up
gene978	YDR034W-B	4.51404	3.26906e-09	yes	up
gene2296	PDC6	4.44282	3.67199e-09	yes	up
gene4965	YNL194C	4.46566	3.94286e-09	yes	up
gene2895	XBP1	4.46334	4.00182e-09	yes	up
gene2837	GUT2	4.41644	4.53956e-09	yes	up
gene3274	LSO1	5.46352	5.12767e-09	yes	up
gene2360	THI4	4.38586	5.92302e-09	yes	up
gene5927	OYE3	4.43943	6.07371e-09	yes	up
gene2453	AMA1	4.52567	9.1839e-09	yes	up
gene1642	GIP2	4.32832	9.29858e-09	yes	up
gene1808	DDI2	4.88153	1.00472e-08	yes	up
gene4394	DAK1	4.25649	1.13203e-08	yes	up
gene5582	PNS1	4.25976	1.16771e-08	yes	up
gene6285	GDB1	4.26459	1.19009e-08	yes	up
gene5912	UIP4	4.2424	1.38179e-08	yes	up
gene5806	FDH1	4.40063	1.67461e-08	yes	up
gene3736	ECM4	4.21098	1.67525e-08	yes	up
gene2896	SGA1	4.2798	1.69146e-08	yes	up
gene5450	CIN5	4.26705	1.79292e-08	yes	up
gene1166	SPR28	4.43227	2.06985e-08	yes	up
gene1939	HXK1	4.16026	2.07622e-08	yes	up
gene2886	PFK26	4.10522	3.14392e-08	yes	up
gene3365	SFC1	4.37081	3.26088e-08	yes	up
gene3763	FLO10	4.16574	3.83138e-08	yes	up
gene2635	YHR054C	4.32653	4.29164e-08	yes	up
gene2520	YHL048C-A	9.03872	5.90433e-08	yes	up
gene3607	YKL050C	3.99645	6.31245e-08	yes	up
gene3154	PRM10	4.0131	6.90015e-08	yes	up
gene4832	THI12	4.34567	7.59059e-08	yes	up
gene1943	YGL262W	4.40635	8.39413e-08	yes	up
gene5800	FIT2	3.96074	9.17681e-08	yes	up
gene3436	MCH2	4.07543	1.07432e-07	yes	up
gene4996	YGP1	3.87127	1.23921e-07	yes	up
gene3224	YJL045W	3.92513	1.2793e-07	yes	up
gene2855	OM45	3.86271	1.32008e-07	yes	up
gene4332	YML131W	3.81867	1.74325e-07	yes	up
gene5817	HSP32	3.86617	1.81092e-07	yes	up
gene5876	FMP40	3.78013	2.20343e-07	yes	up
gene918	GPD1	3.7416	2.75112e-07	yes	up
gene4664	YMR175W-A	5.0138	2.80629e-07	yes	up
gene3431	SOR1	5.32452	2.90727e-07	yes	up
gene1700	SSA4	3.72225	3.07367e-07	yes	up
gene4960	YNL200C	3.71377	3.41365e-07	yes	up
gene4364	TSL1	3.682	3.93624e-07	yes	up
gene4573	YMR090W	3.67111	4.22562e-07	yes	up
gene2474	SOL4	3.67172	4.49858e-07	yes	up
gene4186	TMA10	3.65796	4.5708e-07	yes	up
gene2399	YGR174W-A	3.90762	5.00103e-07	yes	up
gene1022	SED1	3.60195	6.3271e-07	yes	up
gene5262	GRE2	3.57779	7.35124e-07	yes	up
gene3845	GAT3	5.79428	7.41895e-07	yes	up
gene162	MOH1	3.5725	7.93678e-07	yes	up
gene5064	YPT53	3.61725	7.94008e-07	yes	up
gene3366	YJR096W	3.55794	8.27198e-07	yes	up
gene2052	AMS1	3.55083	8.69282e-07	yes	up
gene1170	CRF1	3.54315	9.44748e-07	yes	up
gene6219	YPR127W	3.5361	9.48259e-07	yes	up
gene5868	USV1	3.54822	1.00057e-06	yes	up
gene905	BSC1	3.72534	1.03401e-06	yes	up
gene6123	ATH1	3.52567	1.04862e-06	yes	up
gene2724	YHR140W	3.53293	1.11209e-06	yes	up
gene1679	YER084W	4.10171	1.47892e-06	yes	up
gene4896	BSC4	3.78126	1.51094e-06	yes	up
gene3097	YJL163C	3.46627	1.62148e-06	yes	up
gene5041	MLS1	3.43656	2.1079e-06	yes	up
gene1513	YEL057C	3.54043	2.2462e-06	yes	up
gene707	SOR2	4.58991	2.80694e-06	yes	up
gene904	PRM7	3.39641	3.03651e-06	yes	up
gene1855	HSP12	3.32983	3.14131e-06	yes	up
gene1816	ZNF1	3.90324	3.3193e-06	yes	up
gene6245	SUE1	3.39026	3.48216e-06	yes	up
gene5980	DBP1	3.34327	3.4877e-06	yes	up
gene6062	PMA2	3.31866	3.54371e-06	yes	up
gene1817	YFL051C	4.09821	3.60713e-06	yes	up
gene4700	YMR206W	3.37587	3.70448e-06	yes	up
gene4588	PGM2	3.3013	3.7315e-06	yes	up
gene2939	YIL055C	3.3148	3.9973e-06	yes	up
gene452	OM14	3.29635	4.00938e-06	yes	up
gene2581	SOD2	3.27052	4.46552e-06	yes	up
gene10	BDH2	3.26866	4.52443e-06	yes	up
gene2571	QCR10	3.25147	5.41335e-06	yes	up
gene5331	ATG34	3.23622	6.07463e-06	yes	up
gene6199	YPR108W-A	3.84505	6.28936e-06	yes	up
gene1226	MTH1	3.19104	7.35374e-06	yes	up
gene4041	TFS1	3.14893	9.01282e-06	yes	up
gene3506	YKL151C	3.14546	9.12411e-06	yes	up
gene5285	MDH2	3.14965	9.40955e-06	yes	up
gene708	HXT15	3.49999	1.02752e-05	yes	up
gene5261	FRE7	3.14828	1.03309e-05	yes	up
gene679	TRX3	3.12264	1.09035e-05	yes	up
gene5012	YNL144C	3.12914	1.09559e-05	yes	up
gene2688	GRE3	3.08653	1.26747e-05	yes	up
gene5792	ALD4	3.08719	1.26865e-05	yes	up
gene6294	HPA2	3.25423	1.42984e-05	yes	up
gene1894	IGD1	3.07759	1.44369e-05	yes	up
gene269	REG2	3.16145	1.50899e-05	yes	up
gene465	YBR241C	3.05624	1.52847e-05	yes	up
gene3428	AAD10	3.04774	1.58616e-05	yes	up
gene5154	IDP3	3.06182	1.69866e-05	yes	up
gene2196	MPO1	3.04551	2.11662e-05	yes	up
gene5280	YOL131W	3.14886	2.16734e-05	yes	up
gene239	FUR4	3.00547	2.50853e-05	yes	up
gene3631	GPX1	2.97028	2.52822e-05	yes	up
gene1164	ADR1	2.97574	2.56096e-05	yes	up
gene5555	BAG7	2.97314	2.68855e-05	yes	up
gene3558	CWP1	2.9843	2.76676e-05	yes	up
gene3547	YKL106C-A	4.45459	3.08679e-05	yes	up
gene5522	CRC1	2.99323	3.27567e-05	yes	up
gene1754	SPI1	2.91246	3.32162e-05	yes	up
gene4895	ALP1	2.9937	3.37145e-05	yes	up
gene3507	MCR1	2.89992	3.56609e-05	yes	up
gene3424	YJR151W-A	4.42365	3.59785e-05	yes	up
gene2270	SPR3	3.01045	3.63649e-05	yes	up
gene1798	YER188C-A	3.89609	3.6924e-05	yes	up
gene5822	FDH2	3.09274	4.02901e-05	yes	up
gene1807	COS4	3.35454	4.14818e-05	yes	up
gene1544	ECM10	2.8731	4.36242e-05	yes	up
gene2278	YGR067C	2.91278	4.48536e-05	yes	up
gene1946	YPS5	3.07442	4.85372e-05	yes	up
gene2170	PNC1	2.82189	5.43008e-05	yes	up
gene2000	POX1	2.86454	5.50493e-05	yes	up
gene2426	YGR201C	2.81669	5.62757e-05	yes	up
gene1360	DIT1	2.85962	5.62764e-05	yes	up
gene2673	RTC3	2.8102	5.79767e-05	yes	up
gene2950	PIG2	2.77017	7.28517e-05	yes	up
gene4467	GLO1	2.75871	7.61153e-05	yes	up
gene1241	SSD1	2.73926	8.49842e-05	yes	up
gene2681	YHR097C	2.7473	8.50642e-05	yes	up
gene294	YBR072C-A	7.58408	9.63608e-05	yes	up
gene1654	VHR2	2.75925	9.70328e-05	yes	up
gene4689	YMR196W	2.70493	0.000101892	yes	up
gene1485	FIT1	2.74572	0.000104866	yes	up
gene3362	IME1	2.79137	0.000108546	yes	up
gene915	DIA3	2.72891	0.000109212	yes	up
gene5979	YPL119C-A	2.75884	0.000111624	yes	up
gene998	PST1	2.67975	0.000115674	yes	up
gene5821	FDH2	2.89143	0.000120984	yes	up
gene1041	GIS1	2.68323	0.000122192	yes	up
gene3881	FRE8	2.69247	0.000125158	yes	up
gene142	YBL071C-B	7.52301	0.000125561	yes	up
gene2171	YGL036W	2.66954	0.000127111	yes	up
gene3049	HXT9	2.9644	0.000132238	yes	up
gene3808	POM33	2.65178	0.000136363	yes	up
gene6109	YPR010C-A	2.65734	0.000137453	yes	up
gene550	SPS22	2.80328	0.000139337	yes	up
gene5237	YNR071C	2.78191	0.000141384	yes	up
gene5043	YNL115C	2.63972	0.000144406	yes	up
gene1717	YER121W	2.6879	0.000149086	yes	up
gene4780	CAT8	2.6544	0.000149464	yes	up
gene6261	GPH1	2.62777	0.000151815	yes	up
gene6112	YPR015C	2.68508	0.00015228	yes	up
gene556	GLK1	2.62065	0.000157254	yes	up
gene6293	AQY1	2.66816	0.000159695	yes	up
gene4979	RHO5	2.61865	0.000161415	yes	up
gene3561	MBR1	2.62488	0.0001658	yes	up
gene6071	SKS1	2.61198	0.000167087	yes	up
gene709	THI13	2.75112	0.000168743	yes	up
gene508	YBR285W	2.66887	0.0001697	yes	up
gene6157	ROX1	2.60948	0.00017438	yes	up
gene4927	YTP1	2.6062	0.000182299	yes	up
gene4829	DDI3	2.74559	0.000187143	yes	up
gene437	SDS24	2.5921	0.000190581	yes	up
gene916	YDL022C-A	4.0711	0.000191901	yes	up
gene3569	MDH1	2.58154	0.000193623	yes	up
gene2519	YHL049C	4.67835	0.000195424	yes	up
gene5593	DCS2	2.55947	0.000216958	yes	up
gene3421	YJR149W	2.58045	0.000219852	yes	up
gene4670	YMR181C	2.5592	0.000220186	yes	up
gene464	THI2	2.60798	0.000223054	yes	up
gene4049	SKG3	2.57183	0.000251144	yes	up
gene3912	EMP46	2.5308	0.000262194	yes	up
gene4754	COX7	2.53487	0.0002688	yes	up
gene4427	CAT2	2.52019	0.000278699	yes	up
gene954	HED1	2.6697	0.000280757	yes	up
gene4749	GTO3	2.56673	0.000284181	yes	up
gene5369	LDS2	2.54564	0.000289807	yes	up
gene4596	YMR111C	2.5186	0.000290767	yes	up
gene1510	PRB1	2.49418	0.000300574	yes	up
gene4552	NAT4	2.57711	0.000311096	yes	up
gene1775	BCK2	2.49579	0.000312208	yes	up
gene3440	JEN1	2.50359	0.000313145	yes	up
gene236	GAL7	2.52696	0.000323391	yes	up
gene2527	ARN1	2.46404	0.000354299	yes	up
gene2722	YHR138C	2.45527	0.000373096	yes	up
gene1887	DCV1	2.63346	0.000384034	yes	up
gene1947	YGL258W-A	2.64612	0.000385047	yes	up
gene5815	PAU22	7.24902	0.000390825	yes	up
gene2969	YIL024C	2.50645	0.000399653	yes	up
gene4131	DCS1	2.43901	0.000399858	yes	up
gene3791	SDH2	2.43847	0.00040398	yes	up
gene1695	UBP9	2.44584	0.000406251	yes	up
gene4587	YPK2	2.43604	0.0004092	yes	up
gene836	TMA17	2.43498	0.000409722	yes	up
gene4604	SHH3	2.43851	0.000416866	yes	up
gene5150	HEF3	2.4266	0.000430766	yes	up
gene426	COS111	2.43019	0.000432147	yes	up
gene1550	RIP1	2.42743	0.000435985	yes	up
gene1538	UTR5	2.62355	0.000445473	yes	up
gene4631	NDE1	2.41716	0.000451599	yes	up
gene5446	AHC1	2.42016	0.000453978	yes	up
gene2531	VMR1	2.41349	0.000457365	yes	up
gene3980	YLR149C	2.41321	0.000468257	yes	up
gene5794	YOR376W-A	2.50197	0.000471936	yes	up
gene5675	OSW1	4.46522	0.000488131	yes	up
gene5013	YNL143C	2.44142	0.000502853	yes	up
gene1849	PAU5	2.52785	0.000510319	yes	up
gene36	FUN19	2.39288	0.00051033	yes	up
gene4595	HFD1	2.37778	0.000542605	yes	up
gene686	KIN82	2.38922	0.000543489	yes	up
gene1094	KGD2	2.37643	0.000545792	yes	up
gene555	YCL042W	2.47133	0.000548429	yes	up
gene2407	QCR9	2.37829	0.000552474	yes	up
gene832	YDL114W	2.74986	0.000555023	yes	up
gene2524	YHL044W	2.38632	0.00055569	yes	up
gene949	GAL3	2.44099	0.000562037	yes	up
gene3108	INO1	2.35962	0.000585714	yes	up
gene3942	YLR108C	2.37323	0.000586366	yes	up
gene2513	MAL11	2.38068	0.000589153	yes	up
gene5749	SCD5	2.36535	0.000603359	yes	up
gene752	YDL199C	2.37811	0.000604826	yes	up
gene1496	YEL075C	2.91799	0.000639659	yes	up
gene4748	GAD1	2.34247	0.000640902	yes	up
gene521	MAL31	2.3591	0.000641719	yes	up
gene5163	CIT1	2.33645	0.000659305	yes	up
gene4468	YML003W	2.37924	0.000663803	yes	up
gene3429	THI11	2.40341	0.000681339	yes	up
gene264	GIP1	2.34003	0.000686231	yes	up
gene3903	XYL2	2.35088	0.000694641	yes	up
gene507	YBR284W	2.38719	0.00070152	yes	up
gene4659	EAR1	2.32442	0.000701993	yes	up
gene4135	PIG1	2.34357	0.000713709	yes	up
gene2523	PAU13	2.84054	0.000720674	yes	up
gene2710	ANS1	7.08967	0.000726851	yes	up
gene5599	GAC1	2.32318	0.000727407	yes	up
gene4585	SRT1	2.79567	0.000727483	yes	up
gene3045	YJL225C	2.3987	0.00074221	yes	up
gene988	NRG1	2.31406	0.000743081	yes	up
gene756	SNF3	2.31528	0.00079942	yes	up
gene1363	PDR15	2.30299	0.000806592	yes	up
gene5440	ROD1	2.30863	0.000816767	yes	up
gene1491	PAU10	3.22902	0.000851461	yes	up
gene5065	YNL092W	2.30314	0.00087477	yes	up
gene3432	MPH3	2.54859	0.000881111	yes	up
gene148	PRX1	2.27656	0.000882362	yes	up
gene3160	GSM1	2.29042	0.000894196	yes	up
gene480	YBR255C-A	2.29298	0.000933495	yes	up
gene2010	MDS3	2.26958	0.00094072	yes	up
gene5484	YOR29-13	2.26226	0.000980675	yes	up
gene2125	YGL081W	2.28018	0.00100496	yes	up
gene5812	YOR394C-A	7.00287	0.00100641	yes	up
gene28	CLN3	2.25796	0.00101553	yes	up
gene2172	MIG1	2.25491	0.00102021	yes	up
gene4200	VRP1	2.24619	0.00105336	yes	up
gene4567	YMR084W	2.30358	0.0010721	yes	up
gene5339	YOL075C	2.2397	0.00107344	yes	up
gene3509	SDH1	2.23839	0.00107604	yes	up
gene5637	SPR2	2.75052	0.00108002	yes	up
gene4412	CYB2	2.23681	0.00109787	yes	up
gene788	YDL159W-B	2.79694	0.00110051	yes	up
gene3708	FMP46	2.23128	0.00111497	yes	up
gene5799	YOR381W-A	2.51923	0.00114686	yes	up
gene557	GID7	2.22854	0.00115335	yes	up
gene6103	REC8	2.29393	0.00115651	yes	up
gene5638	AIM41	2.22088	0.00116332	yes	up
gene796	ATG9	2.22449	0.0011747	yes	up
gene4344	NGL3	2.26586	0.00118278	yes	up
gene4913	NRD1	2.22959	0.00118958	yes	up
gene2515	PAU12	2.54371	0.00119428	yes	up
gene2801	FLO5	2.23248	0.00122812	yes	up
gene272	YRO2	2.20455	0.00123586	yes	up
gene390	SSE2	2.19866	0.0012747	yes	up
gene403	YPC1	2.2003	0.00128802	yes	up
gene3117	YJL144W	2.2008	0.00131795	yes	up
gene3423	DAN4	2.21846	0.00134628	yes	up
gene2888	SLM1	2.19013	0.00134746	yes	up
gene6187	YPR096C	3.11393	0.00138806	yes	up
gene1621	YER038W-A	2.29565	0.00140355	yes	up
gene3042	PAU15	6.91051	0.00140897	yes	up
gene666	ATG15	2.18771	0.00143933	yes	up
gene3622	UGP1	2.16823	0.00147197	yes	up
gene16	ACS1	2.17414	0.00148456	yes	up
gene4164	ACO1	2.16508	0.00149537	yes	up
gene1811	THI5	2.41676	0.00152931	yes	up
gene941	NTH1	2.15362	0.00157531	yes	up
gene494	BIT2	2.16804	0.00158773	yes	up
gene2871	POG1	2.17609	0.00160271	yes	up
gene6010	RLM1	2.14923	0.00167192	yes	up
gene5312	IZH4	2.15394	0.00168467	yes	up
gene2846	ATG32	2.14366	0.00173462	yes	up
gene503	SAF1	2.13784	0.00174608	yes	up
gene1413	YDR461C-A	2.16757	0.00177076	yes	up
gene5463	GLO4	2.13302	0.00179355	yes	up
gene1359	DIT2	2.20994	0.00184263	yes	up
gene5453	HMS1	2.13118	0.00184791	yes	up
gene4078	MSC3	2.12041	0.00187174	yes	up
gene2679	HXT1	2.11121	0.00191134	yes	up
gene1557	MMS21	2.19106	0.00192596	yes	up
gene2868	KGD1	2.10858	0.00195243	yes	up
gene2535	GOS1	2.1285	0.00199795	yes	up
gene1595	FAA2	2.11356	0.00200591	yes	up
gene310	YBR085C-A	2.10003	0.00201218	yes	up
gene5820	YPL277C	2.10756	0.00203799	yes	up
gene3252	YJL017W	2.09265	0.00209651	yes	up
gene83	PAU7	2.15962	0.00211209	yes	up
gene3966	TIS11	2.09592	0.00212501	yes	up
gene1466	EMI2	2.09126	0.0021259	yes	up
gene1484	HSP31	2.08354	0.00217242	yes	up
gene4841	KRE1	2.08415	0.00218747	yes	up
gene3422	DAN1	2.5103	0.00219254	yes	up
gene165	COR1	2.07133	0.00230758	yes	up
gene5952	PXA1	2.08477	0.00231886	yes	up
gene2522	ARN2	2.07387	0.00232246	yes	up
gene168	FUI1	2.07218	0.00244488	yes	up
gene5771	MEK1	2.25641	0.00245575	yes	up
gene3887	YLR053C	2.11808	0.00245968	yes	up
gene4887	CAF120	2.07372	0.00246106	yes	up
gene1329	PHO92	2.34663	0.00247791	yes	up
gene3737	MSA2	2.07382	0.00250555	yes	up
gene3096	TPK1	2.05469	0.00251751	yes	up
gene3040	GTT1	2.0482	0.00256022	yes	up
gene3232	LOH1	2.09929	0.00256462	yes	up
gene7	YAL063C-A	2.37039	0.00259677	yes	up
gene147	SEF1	2.05687	0.00260142	yes	up
gene4029	SHH4	2.05798	0.00265856	yes	up
gene5819	YPL278C	2.06559	0.00268904	yes	up
gene5894	TPK2	2.03905	0.0027115	yes	up
gene1809	SNO3	2.11279	0.0027256	yes	up
gene570	HBN1	2.04416	0.00275065	yes	up
gene4658	ALD2	2.02978	0.00280918	yes	up
gene2747	PEX18	2.04673	0.00286415	yes	up
gene5177	YNR014W	2.04971	0.00288527	yes	up
gene5649	HER1	2.02216	0.00291025	yes	up
gene4256	ATP10	2.09353	0.00291877	yes	up
gene66	SSA1	2.0142	0.00296619	yes	up
gene3549	SEG2	2.01841	0.00301012	yes	up
gene5528	RGS2	2.01624	0.00306829	yes	up
gene3018	FLO11	2.06926	0.00308198	yes	up
gene2563	YHL008C	2.01109	0.00312269	yes	up
gene18	OAF1	2.00925	0.00312656	yes	up
gene3197	MPM1	2.00703	0.00316842	yes	up
gene3787	RNP1	2.06878	0.00317417	yes	up
gene2558	ETP1	2.00654	0.00318279	yes	up
gene4627	SIP5	2.00282	0.00327059	yes	up
gene1019	TPS2	1.99266	0.00327777	yes	up
gene5346	RTG1	2.04231	0.00329251	yes	up
gene3041	YPS6	2.01189	0.00332125	yes	up
gene2018	COX13	1.99033	0.00333982	yes	up
gene2922	SPO22	2.00454	0.00346524	yes	up
gene1900	ROG3	1.98301	0.00346659	yes	up
gene1202	CTA1	1.98878	0.00348174	yes	up
gene660	YCR062W	1.97643	0.0035925	yes	up
gene1986	EDC1	1.98797	0.0036012	yes	up
gene448	YBR225W	1.98079	0.00361497	yes	up
gene6041	SUR1	1.97323	0.00361628	yes	up
gene2856	VHS2	1.97669	0.00367874	yes	up
gene5583	YOR161C-C	2.20381	0.00372165	yes	up
gene2280	ROM1	1.96406	0.00378414	yes	up
gene3943	AHP1	1.95296	0.0038937	yes	up
gene4922	ATG2	1.9578	0.00396144	yes	up
gene816	STF1	1.95647	0.00396827	yes	up
gene5269	RIB4	1.94953	0.00397832	yes	up
gene5975	RNY1	1.9452	0.00410633	yes	up
gene3332	YJR061W	1.94335	0.00411671	yes	up
gene6145	ATG11	1.93941	0.00421014	yes	up
gene347	TPS1	1.92939	0.00432482	yes	up
gene1858	HXT10	2.31699	0.004333	yes	up
gene701	ADH7	1.99294	0.00436344	yes	up
gene4653	PAH1	1.9325	0.00438641	yes	up
gene2599	YHR022C	1.97621	0.00439066	yes	up
gene167	ECM13	1.932	0.00439656	yes	up
gene1366	SIZ1	1.93432	0.00441556	yes	up
gene2598	ECM12	2.06252	0.00443751	yes	up
gene95	FLO1	1.95956	0.00446827	yes	up
gene5488	MSA1	1.93153	0.00449957	yes	up
gene4218	ATG33	1.9255	0.00451039	yes	up
gene1615	ZRG8	1.92931	0.00457864	yes	up
gene1777	RPH1	1.91976	0.00458174	yes	up
gene3206	IKS1	1.91874	0.00460617	yes	up
gene509	APE3	1.90875	0.00472981	yes	up
gene1652	GPP2	1.90639	0.00477759	yes	up
gene3792	VPS13	1.90456	0.00487775	yes	up
gene5932	ATG29	1.92423	0.00491655	yes	up
gene1194	VHS1	1.89759	0.00498442	yes	up
gene3047	VTH2	2.05153	0.00499304	yes	up
gene1480	QCR7	1.8978	0.00499721	yes	up
gene3288	TES1	1.90537	0.00504128	yes	up
gene2463	YGR237C	1.89795	0.0050475	yes	up
gene5082	MLF3	1.89149	0.00516763	yes	up
gene4156	YLR297W	1.88936	0.00522077	yes	up
gene4037	IDP2	1.89358	0.00527275	yes	up
gene377	ICS2	1.89742	0.00527609	yes	up
gene4373	RPM2	1.88752	0.0053584	yes	up
gene779	UGX2	1.89075	0.00539739	yes	up
gene4495	SPO20	2.0199	0.00559498	yes	up
gene3330	PTK2	1.86804	0.00567701	yes	up
gene5559	SFL1	1.87615	0.00578202	yes	up
gene5573	ATG40	1.87014	0.00588303	yes	up
gene1837	RIM15	1.86086	0.0059196	yes	up
gene6038	YPL060C-A	2.02456	0.00595489	yes	up
gene895	STP4	1.85551	0.00596166	yes	up
gene2721	ARO9	1.87894	0.0060614	yes	up
gene1472	SPS1	2.02592	0.00606168	yes	up
gene736	PRR2	1.85566	0.00615705	yes	up
gene1267	YDR316W-B	2.01326	0.00624035	yes	up
gene4524	MCM1	1.84724	0.00628025	yes	up
gene5256	HXT11	1.91769	0.00634332	yes	up
gene3471	FAT3	1.86206	0.00635379	yes	up
gene3613	YKL044W	2.50303	0.00638213	yes	up
gene4169	CDA2	2.21936	0.0064056	yes	up
gene3053	HXT8	1.90286	0.00645611	yes	up
gene3264	CYR1	1.83553	0.00654529	yes	up
gene4551	AVO2	1.83983	0.00669277	yes	up
gene4036	YLR173W	1.8272	0.00682405	yes	up
gene5435	YOR011W-A	1.97894	0.00703178	yes	up
gene3864	YLR031W	1.83241	0.00705653	yes	up
gene3815	SDC25	1.82226	0.00705865	yes	up
gene4132	YLR271W	1.82189	0.0070919	yes	up
gene1729	PMD1	1.81648	0.00724539	yes	up
gene4214	YLR352W	1.81772	0.00727283	yes	up
gene5487	CYT1	1.80965	0.00727493	yes	up
gene6189	YPR098C	1.81124	0.00727562	yes	up
gene4208	YLR345W	1.81027	0.00727885	yes	up
gene3595	MSN4	1.81085	0.00727948	yes	up
gene424	YBR201C-A	1.86248	0.00733472	yes	up
gene2534	GUT1	1.80916	0.00734652	yes	up
gene238	GAL1	1.82624	0.00735415	yes	up
gene1622	HVG1	1.82667	0.0074548	yes	up
gene3814	SDC25	1.90057	0.00748121	yes	up
gene4300	ECM30	1.80525	0.00749335	yes	up
gene2342	YGR126W	1.82496	0.0074954	yes	up
gene5449	STI1	1.80049	0.00751066	yes	up
gene2530	MUP3	1.80494	0.00751967	yes	up
gene4398	SMA2	1.83544	0.00755773	yes	up
gene2084	GPG1	1.79887	0.0075979	yes	up
gene5116	YNL042W-B	1.9666	0.00773014	yes	up
gene3863	YLR030W	1.80472	0.00777818	yes	up
gene435	NGR1	1.79831	0.00781341	yes	up
gene331	AIM3	1.79033	0.00798662	yes	up
gene2030	MPT5	1.79211	0.00799771	yes	up
gene5631	PTP2	1.79159	0.00801296	yes	up
gene4652	MSS11	1.80186	0.00802004	yes	up
gene1799	YER189W	2.36472	0.0081583	yes	up
gene4517	MSN2	1.78079	0.00827844	yes	up
gene1112	STB3	1.77984	0.00832656	yes	up
gene1684	DOT6	1.76906	0.00857769	yes	up
gene136	ATG8	1.76986	0.00859712	yes	up
gene2022	COX4	1.76739	0.00871641	yes	up
gene2468	YAP1802	1.78696	0.00874517	yes	up
gene5276	PFK27	1.7639	0.00880703	yes	up
gene1979	VID30	1.76393	0.00883181	yes	up
gene9	GDH3	1.7654	0.00885281	yes	up
gene5313	PKH2	1.76279	0.00890217	yes	up
gene4599	YMR114C	1.76337	0.00891946	yes	up
gene3526	MYO3	1.76051	0.00895849	yes	up
gene5243	PAU6	1.96329	0.00897806	yes	up
gene6253	YPR158W-B	1.87977	0.00906457	yes	up
gene1418	PKH3	1.76064	0.00909208	yes	up
gene1800	YRF1-2	2.80725	0.00910829	yes	up
gene2667	KSP1	1.75392	0.00913358	yes	up
gene2150	OLE1	1.75218	0.00914916	yes	up
gene1996	MIG2	1.75411	0.00918386	yes	up
gene4589	YMR105W-A	2.04074	0.00924522	yes	up
gene1839	AGX1	1.75506	0.00928963	yes	up
gene1566	GLC3	1.74857	0.00939452	yes	up
gene3078	ATG36	1.75504	0.00954988	yes	up
gene4687	CMC4	1.74811	0.00960382	yes	up
gene1223	DON1	1.74856	0.0097558	yes	up
gene3971	PUT1	1.7405	0.00977584	yes	up
gene3354	YJR085C	1.7371	0.00981321	yes	up
gene2358	SKN1	1.73536	0.00988968	yes	up
gene4857	BXI1	1.73572	0.00993922	yes	up
gene1089	SAN1	1.74094	0.00995864	yes	up
gene5210	FPK1	1.73843	0.0100044	yes	up
gene2258	TAM41	1.73604	0.010012	yes	up
gene1556	YEL020C	1.73367	0.0101372	yes	up
gene1501	HXT13	1.94564	0.0103025	yes	up
gene2665	LAM4	1.7264	0.0103238	yes	up
gene5807	YOR389W	1.72845	0.0103512	yes	up
gene3212	TDH1	1.72069	0.0103985	yes	up
gene1405	TSA2	1.7239	0.0104233	yes	up
gene1926	SAP155	1.71978	0.0105511	yes	up
gene4565	ISF1	1.72547	0.0106744	yes	up
gene730	CDC13	1.73625	0.0106852	yes	up
gene5088	FKH2	1.71852	0.0108001	yes	up
gene217	NTH2	1.71398	0.0108023	yes	up
gene1455	PSP1	1.7126	0.0108566	yes	up
gene3811	KNS1	1.71011	0.0109696	yes	up
gene3303	HUL4	1.71841	0.0109825	yes	up
gene6070	SMA1	1.8958	0.0110539	yes	up
gene5113	LAP2	1.70733	0.0110934	yes	up
gene3832	YLR001C	1.70822	0.0111723	yes	up
gene6035	ALD6	1.69964	0.0113676	yes	up
gene3568	SRX1	1.72082	0.0114243	yes	up
gene3055	OPT1	1.70496	0.0114713	yes	up
gene745	YDL206W	1.70104	0.011624	yes	up
gene4537	STB2	1.69826	0.011865	yes	up
gene2690	TRR2	1.68767	0.0119899	yes	up
gene6101	HAL1	1.69891	0.0120157	yes	up
gene780	SFA1	1.68554	0.0120436	yes	up
gene1712	SLX8	1.68963	0.0122993	yes	up
gene4891	GOR1	1.68075	0.0123166	yes	up
gene4066	ENT2	1.68119	0.0124142	yes	up
gene1530	YEL043W	1.68385	0.0124433	yes	up
gene4296	ATG23	1.68729	0.0125693	yes	up
gene2857	YIL134C-A	2.53147	0.0126381	yes	up
gene2700	COX23	1.71677	0.0127218	yes	up
gene2744	REC104	1.75534	0.0128	yes	up
gene4469	YML002W	1.67334	0.0128054	yes	up
gene714	GUD1	1.67573	0.0130762	yes	up
gene160	PIN4	1.66524	0.0132031	yes	up
gene754	ASF2	1.67123	0.0133236	yes	up
gene6209	YPR117W	1.66143	0.0133511	yes	up
gene805	RPO21	1.6617	0.0133579	yes	up
gene4111	SYM1	1.65386	0.0137468	yes	up
gene713	ADY3	1.6508	0.0139533	yes	up
gene4342	NDI1	1.6478	0.0141315	yes	up
gene3081	YJL181W	1.66983	0.0141757	yes	up
gene2200	YGL006W-A	1.77624	0.014195	yes	up
gene3458	PTK1	1.64899	0.0143099	yes	up
gene1070	KIN1	1.64154	0.0144335	yes	up
gene3559	YJU2	1.65771	0.0144712	yes	up
gene402	YBR182C-A	1.82338	0.0146218	yes	up
gene4805	UBP15	1.63738	0.014633	yes	up
gene5010	YNL146W	1.69551	0.0146766	yes	up
gene695	GIT1	1.64762	0.0148083	yes	up
gene4318	FMP27	1.63309	0.0148888	yes	up
gene3765	NFT1	1.6605	0.0148905	yes	up
gene3148	YJL113W	1.65208	0.0148973	yes	up
gene3544	HAP4	1.62817	0.0152515	yes	up
gene2078	SOH1	1.63628	0.0154477	yes	up
gene1570	MIT1	1.6354	0.0155081	yes	up
gene3216	UBX6	1.62077	0.0155748	yes	up
gene1310	GGA1	1.62134	0.0156599	yes	up
gene3620	RGT1	1.62277	0.0157947	yes	up
gene5454	YOR032W-A	1.84455	0.0158593	yes	up
gene5473	RSB1	1.62051	0.0161118	yes	up
gene1650	FCY22	1.64296	0.0162838	yes	up
gene2991	YIA6	1.63564	0.0166733	yes	up
gene3855	IZH3	1.6043	0.0166884	yes	up
gene691	YCR095W-A	1.67971	0.0167362	yes	up
gene3304	YJR039W	1.60709	0.0167616	yes	up
gene3749	TGL4	1.60302	0.0167937	yes	up
gene4452	PSP2	1.60292	0.0169719	yes	up
gene5826	ATP15	1.60074	0.0170479	yes	up
gene4620	REC114	1.61024	0.0171134	yes	up
gene6274	YPR172W	1.60143	0.0171151	yes	up
gene4894	BNI1	1.5978	0.0171267	yes	up
gene2214	STF2	1.59588	0.0171401	yes	up
gene5802	FRE5	1.59965	0.0173757	yes	up
gene2792	YHR202W	1.59867	0.017421	yes	up
gene1463	GRX2	1.58981	0.0176054	yes	up
gene2659	PPE1	1.59262	0.0178481	yes	up
gene6154	JID1	1.59802	0.0179572	yes	up
gene6169	YPR078C	1.63956	0.0181393	yes	up
gene6207	RGC1	1.58043	0.0182505	yes	up
gene1221	CCC2	1.57955	0.0186176	yes	up
gene6090	NCR1	1.57613	0.0186496	yes	up
gene2746	TDA11	1.58439	0.018714	yes	up
gene5451	DFG16	1.57792	0.0188367	yes	up
gene3119	YAK1	1.56949	0.0190236	yes	up
gene3455	EAP1	1.57876	0.0190639	yes	up
gene1828	YFL040W	1.64659	0.0193149	yes	up
gene3926	GIS3	1.56974	0.0194443	yes	up
gene1525	PAU2	1.62304	0.019453	yes	up
gene1997	SIP2	1.57022	0.0195841	yes	up
gene1495	YEL076C	2.18239	0.0199098	yes	up
gene605	ADY2	1.64382	0.0200333	yes	up
gene706	MPH2	1.86693	0.0200703	yes	up
gene446	PCS60	1.55534	0.0201103	yes	up
gene5353	MAM3	1.55563	0.0202385	yes	up
gene3161	MEF2	1.57175	0.0203657	yes	up
gene2634	CUP1-1	1.61862	0.0208541	yes	up
gene3272	SAG1	1.55672	0.0208643	yes	up
gene3564	CUE2	1.54942	0.020986	yes	up
gene5796	AMF1	1.56255	0.0210427	yes	up
gene2227	MTL1	1.54897	0.0210825	yes	up
gene5117	BOP3	1.54972	0.0211938	yes	up
gene1014	DOA4	1.54165	0.0214255	yes	up
gene2346	YGR130C	1.5356	0.021647	yes	up
gene874	YET3	1.5356	0.0217558	yes	up
gene2796	SKN7	1.53988	0.0218022	yes	up
gene0	PAU8	6.01408	0.0219002	yes	up
gene2307	ASK10	1.53182	0.0221292	yes	up
gene3180	TAX4	1.54007	0.0221627	yes	up
gene354	AGP2	1.54019	0.0222147	yes	up
gene5236	PDR18	1.54424	0.0222759	yes	up
gene1863	BLM10	1.52374	0.0226298	yes	up
gene1746	MAG1	1.52832	0.0226707	yes	up
gene1628	ERG28	1.52665	0.0227991	yes	up
gene2714	YHR131C	1.5241	0.0228081	yes	up
gene4990	YNL165W	1.53123	0.0228618	yes	up
gene5614	THI72	1.53844	0.0228767	yes	up
gene4647	YMR160W	1.52695	0.0229143	yes	up
gene5577	NFI1	1.53824	0.0229147	yes	up
gene5392	YOL024W	1.6949	0.0230117	yes	up
gene1441	PKH1	1.52431	0.0230561	yes	up
gene2799	CRG1	1.52629	0.0231016	yes	up
gene201	FMT1	1.66293	0.0234378	yes	up
gene3	YAL065C	2.06329	0.023483	yes	up
gene1888	YFR012W-A	2.13016	0.0236355	yes	up
gene5332	ATG19	1.51089	0.0238928	yes	up
gene6300	ARR3	1.54483	0.0239669	yes	up
gene2898	FYV10	1.51151	0.0241161	yes	up
gene3735	YKR075C	1.50617	0.0245747	yes	up
gene3359	JSN1	1.50247	0.0247811	yes	up
gene3194	YJL070C	1.50201	0.0248914	yes	up

## Sheet: C2
gene_id	GeneSymbol	logFC	PValue	Significant	Regulate
gene5246	AAD15	8.07249	1.16786e-05	yes	up
gene3422	DAN1	7.79289	1.03334e-15	yes	up
gene5659	HES1	7.5986	6.71607e-18	yes	up
gene5810	ERR1	7.07784	0.00100641	yes	up
gene293	HSP26	6.99802	1.38299e-16	yes	up
gene5825	PBI1	6.92674	2.74259e-16	yes	up
gene5875	GRE1	6.87747	3.85061e-16	yes	up
gene2483	GND2	6.86224	5.4461e-16	yes	up
gene4663	SIP18	6.82497	1.78127e-15	yes	up
gene1805	YFL065C	6.75858	0.00286389	yes	up
gene5927	OYE3	6.47713	2.66564e-14	yes	up
gene2256	NQM1	6.18766	4.45033e-14	yes	up
gene4824	SNO4	6.10954	1.05264e-11	yes	up
gene5363	DDR2	5.99829	1.46639e-13	yes	up
gene5809	HSP33	5.89024	3.43485e-12	yes	up
gene695	GIT1	5.80051	8.91391e-13	yes	up
gene2723	SPS100	5.79625	7.98929e-13	yes	up
gene6241	YPR145C-A	5.73827	1.11283e-12	yes	up
gene6044	LEE1	5.72125	1.20964e-12	yes	up
gene4825	ERR3	5.68041	1.80873e-11	yes	up
gene5816	ERR2	5.66935	1.06815e-07	yes	up
gene3144	NCA3	5.52691	3.14288e-12	yes	up
gene1015	FMP16	5.41341	8.51493e-12	yes	up
gene4168	YLR307C-A	5.40011	4.74742e-07	yes	up
gene3966	TIS11	5.3732	1.9084e-11	yes	up
gene3495	PIR3	5.2809	1.64612e-11	yes	up
gene2296	PDC6	5.15319	5.36285e-11	yes	up
gene3279	MET3	5.04736	7.39279e-11	yes	up
gene2025	STR3	5.03247	9.43766e-11	yes	up
gene4826	PAU19	4.98129	0.000103439	yes	up
gene5817	HSP32	4.93967	7.13613e-10	yes	up
gene2360	THI4	4.85317	4.1617e-10	yes	up
gene1405	TSA2	4.84424	3.16564e-10	yes	up
gene1849	PAU5	4.78565	3.47286e-09	yes	up
gene3660	MET14	4.76858	4.57117e-10	yes	up
gene4888	YNL277W-A	4.69878	7.97297e-08	yes	up
gene3924	SUL2	4.54157	1.9849e-09	yes	up
gene2	SEO1	4.48942	4.66169e-09	yes	up
gene3431	SOR1	4.46476	3.94671e-06	yes	up
gene1803	YFL067W	4.43936	1.59989e-07	yes	up
gene4592	SPG4	4.39648	6.43351e-08	yes	up
gene422	YBR200W-A	4.37416	0.00133434	yes	up
gene570	HBN1	4.3601	8.67485e-09	yes	up
gene2680	HXT5	4.3249	8.2145e-09	yes	up
gene1911	MET10	4.31831	7.71786e-09	yes	up
gene4889	MET2	4.29514	9.48499e-09	yes	up
gene2297	CTT1	4.28318	1.04879e-08	yes	up
gene401	SMP1	4.26681	1.23487e-08	yes	up
gene2084	GPG1	4.24712	1.31145e-08	yes	up
gene3015	MET28	4.1682	2.58966e-08	yes	up
gene4657	ALD3	4.16518	2.24642e-08	yes	up
gene3409	MET5	4.15247	2.18832e-08	yes	up
gene2462	SPG1	4.13111	1.91932e-07	yes	up
gene4186	TMA10	4.13053	2.5337e-08	yes	up
gene2052	AMS1	4.12667	2.59027e-08	yes	up
gene318	PHO5	4.08996	3.23697e-08	yes	up
gene5198	YNR034W-A	4.07122	4.02883e-08	yes	up
gene1815	DAK2	4.07078	5.61817e-08	yes	up
gene747	RTN2	4.00887	6.00208e-08	yes	up
gene4832	THI12	3.98203	8.38153e-07	yes	up
gene3348	BNA2	3.96264	1.10194e-07	yes	up
gene2426	YGR201C	3.92659	1.00635e-07	yes	up
gene4996	YGP1	3.9092	9.83631e-08	yes	up
gene5820	YPL277C	3.89814	1.33202e-07	yes	up
gene1807	COS4	3.83604	8.1369e-06	yes	up
gene1810	SNZ3	3.80917	4.50269e-07	yes	up
gene3108	INO1	3.79994	1.91538e-07	yes	up
gene3890	ERG3	3.79067	2.03003e-07	yes	up
gene4662	PAI3	3.78758	2.5216e-07	yes	up
gene3332	YJR061W	3.78608	2.12208e-07	yes	up
gene3729	MET1	3.78523	2.23361e-07	yes	up
gene1484	HSP31	3.77379	2.28249e-07	yes	up
gene1804	YFL066C	3.77338	1.10453e-05	yes	up
gene2272	ERG25	3.73375	2.86934e-07	yes	up
gene5819	YPL278C	3.72632	5.69133e-07	yes	up
gene5911	MF(ALPHA)1	3.70775	5.62636e-07	yes	up
gene2530	MUP3	3.70651	3.90392e-07	yes	up
gene339	TKL2	3.69386	4.16718e-07	yes	up
gene2026	MND1	3.69181	9.07049e-07	yes	up
gene162	MOH1	3.62797	5.99529e-07	yes	up
gene707	SOR2	3.61392	0.000277936	yes	up
gene5064	YPT53	3.5805	1.18539e-06	yes	up
gene4493	ERG5	3.56088	8.15233e-07	yes	up
gene2637	CUP1-2	3.5474	6.97257e-05	yes	up
gene1067	COX26	3.5451	2.13257e-06	yes	up
gene549	YCL048W-A	3.53715	2.20591e-06	yes	up
gene3971	PUT1	3.47431	1.52775e-06	yes	up
gene1858	HXT10	3.47141	7.08666e-05	yes	up
gene10	BDH2	3.42534	1.89808e-06	yes	up
gene1811	THI5	3.41364	4.30882e-05	yes	up
gene4332	YML131W	3.40895	2.11321e-06	yes	up
gene1855	HSP12	3.36615	2.55177e-06	yes	up
gene957	YDR018C	3.36415	4.65235e-06	yes	up
gene2362	ECL1	3.34001	3.11471e-06	yes	up
gene6219	YPR127W	3.32636	3.26992e-06	yes	up
gene3712	YSR3	3.31926	3.6223e-06	yes	up
gene6128	CSR2	3.30116	4.03316e-06	yes	up
gene2764	FMO1	3.296	4.44747e-06	yes	up
gene2895	XBP1	3.28746	4.61518e-06	yes	up
gene3781	YLL053C	3.28453	6.6292e-06	yes	up
gene5224	BIO3	3.25243	5.64203e-06	yes	up
gene3428	AAD10	3.2498	5.56838e-06	yes	up
gene884	RAD59	3.24486	5.81744e-06	yes	up
gene3546	YKL107W	3.23752	1.07106e-05	yes	up
gene3457	MNN4	3.23644	5.45152e-06	yes	up
gene3773	MHT1	3.22056	8.14568e-06	yes	up
gene3212	TDH1	3.20271	6.52753e-06	yes	up
gene272	YRO2	3.18503	7.23497e-06	yes	up
gene5912	UIP4	3.12967	1.10896e-05	yes	up
gene1199	MET32	3.10381	1.33444e-05	yes	up
gene1170	CRF1	3.0853	1.40727e-05	yes	up
gene4335	MSC1	3.08249	1.30417e-05	yes	up
gene2579	ERG11	3.07585	1.33934e-05	yes	up
gene3782	AQY2	3.07079	2.06446e-05	yes	up
gene860	NDE2	3.06429	1.84683e-05	yes	up
gene6011	YPL088W	3.06293	1.54445e-05	yes	up
gene2453	AMA1	3.05347	4.02361e-05	yes	up
gene6245	SUE1	3.03916	2.74202e-05	yes	up
gene1806	YFL064C	3.02692	0.0222081	yes	up
gene2664	SAE3	3.02692	0.0222081	yes	up
gene5979	YPL119C-A	3.01649	4.91941e-05	yes	up
gene5453	HMS1	3.01117	2.37707e-05	yes	up
gene5262	GRE2	3.00513	2.00982e-05	yes	up
gene6062	PMA2	3.00472	2.21732e-05	yes	up
gene3774	MMP1	2.995	2.42244e-05	yes	up
gene5823	SAM3	2.98152	2.30224e-05	yes	up
gene6261	GPH1	2.96854	2.44823e-05	yes	up
gene2261	SCM4	2.96385	2.65273e-05	yes	up
gene5330	PHM7	2.95861	3.23828e-05	yes	up
gene5806	FDH1	2.94827	0.000167245	yes	up
gene3631	GPX1	2.92731	3.62837e-05	yes	up
gene1839	AGX1	2.90617	3.74076e-05	yes	up
gene2277	YGR066C	2.90111	6.09132e-05	yes	up
gene2722	YHR138C	2.89584	3.76159e-05	yes	up
gene998	PST1	2.88327	3.88496e-05	yes	up
gene1162	UPC2	2.86979	4.25982e-05	yes	up
gene4041	TFS1	2.86863	4.28392e-05	yes	up
gene1813	AGP3	2.86661	5.35555e-05	yes	up
gene1808	DDI2	2.84143	0.000164542	yes	up
gene5604	FYV12	2.83339	0.0144137	yes	up
gene1809	SNO3	2.83048	0.00016698	yes	up
gene6268	MET16	2.82073	5.76347e-05	yes	up
gene2747	PEX18	2.81408	7.66814e-05	yes	up
gene3954	YPS3	2.81305	5.7212e-05	yes	up
gene550	SPS22	2.81246	0.000376767	yes	up
gene4514	YMR034C	2.81099	7.02324e-05	yes	up
gene2855	OM45	2.80083	6.13964e-05	yes	up
gene1230	PHM6	2.79729	8.02872e-05	yes	up
gene424	YBR201C-A	2.79509	8.46277e-05	yes	up
gene1525	PAU2	2.7928	7.75412e-05	yes	up
gene3436	MCH2	2.75527	0.000192818	yes	up
gene524	PAU24	2.75145	0.0182584	yes	up
gene5807	YOR389W	2.75141	8.57891e-05	yes	up
gene5223	BIO4	2.73223	0.000104119	yes	up
gene3931	ICT1	2.72635	9.44918e-05	yes	up
gene2000	POX1	2.69659	0.000128077	yes	up
gene436	MET8	2.68954	0.000117863	yes	up
gene3029	DAL1	2.68071	0.000179217	yes	up
gene1500	DSF1	2.68047	0.000389261	yes	up
gene4065	HMX1	2.67798	0.000170444	yes	up
gene3216	UBX6	2.66932	0.000122673	yes	up
gene5541	GCY1	2.66804	0.000124357	yes	up
gene167	ECM13	2.65886	0.000147038	yes	up
gene2460	YHB1	2.65245	0.000133425	yes	up
gene4573	YMR090W	2.60419	0.000179345	yes	up
gene138	SSA3	2.5928	0.000185258	yes	up
gene3421	YJR149W	2.58819	0.000212952	yes	up
gene6285	GDB1	2.58135	0.000196359	yes	up
gene2377	RTS3	2.57675	0.00020025	yes	up
gene5249	YOL163W	2.57283	0.000638152	yes	up
gene2831	POT1	2.57102	0.000244359	yes	up
gene2161	RIM8	2.56616	0.000215207	yes	up
gene5239	YNR073C	2.55162	0.00111463	yes	up
gene2799	CRG1	2.54912	0.000240607	yes	up
gene4688	ICY1	2.52579	0.000260871	yes	up
gene4520	YET2	2.52517	0.000324243	yes	up
gene4831	SNZ2	2.52242	0.000347369	yes	up
gene6103	REC8	2.5125	0.000486793	yes	up
gene2242	GSC2	2.50849	0.000279539	yes	up
gene3427	YJR154W	2.49884	0.000341367	yes	up
gene1996	MIG2	2.48659	0.000314534	yes	up
gene5693	TPO4	2.48311	0.000318737	yes	up
gene3365	SFC1	2.48289	0.000739291	yes	up
gene4228	GRX8	2.47869	0.000385637	yes	up
gene2896	SGA1	2.47128	0.000456741	yes	up
gene836	TMA17	2.46228	0.000359838	yes	up
gene6169	YPR078C	2.45738	0.000630343	yes	up
gene3157	SET4	2.45737	0.000392749	yes	up
gene5593	DCS2	2.45559	0.0003761	yes	up
gene277	YBR056W-A	2.45267	0.000381106	yes	up
gene978	YDR034W-B	2.44136	0.000677023	yes	up
gene988	NRG1	2.44102	0.000406493	yes	up
gene3864	YLR031W	2.43499	0.000570389	yes	up
gene5046	CYB5	2.43118	0.000420286	yes	up
gene2109	TOS8	2.42984	0.000462059	yes	up
gene4769	URA10	2.4241	0.000447742	yes	up
gene1700	SSA4	2.41344	0.000450355	yes	up
gene2611	YHR033W	2.40588	0.00050495	yes	up
gene2540	YHL026C	2.40138	0.000508654	yes	up
gene5154	IDP3	2.39855	0.000548513	yes	up
gene2400	ERG1	2.38651	0.000513871	yes	up
gene148	PRX1	2.3801	0.00053486	yes	up
gene4209	YLR346C	2.37845	0.000773806	yes	up
gene1626	MXR1	2.37449	0.00056354	yes	up
gene4891	GOR1	2.36767	0.000572211	yes	up
gene4056	YLR194C	2.36498	0.000573645	yes	up
gene2028	ATG1	2.35874	0.000622341	yes	up
gene5149	PBI2	2.35868	0.000592503	yes	up
gene4156	YLR297W	2.34633	0.000637591	yes	up
gene3040	GTT1	2.33903	0.000655403	yes	up
gene823	YDL124W	2.33136	0.000674088	yes	up
gene5041	MLS1	2.32218	0.00103178	yes	up
gene390	SSE2	2.32152	0.000710802	yes	up
gene3252	YJL017W	2.31046	0.000751722	yes	up
gene426	COS111	2.3072	0.000781936	yes	up
gene269	REG2	2.30325	0.000964443	yes	up
gene708	HXT15	2.2911	0.00176509	yes	up
gene3507	MCR1	2.28903	0.000830756	yes	up
gene2581	SOD2	2.28805	0.000833687	yes	up
gene5968	SPO19	2.27317	0.0191124	yes	up
gene6109	YPR010C-A	2.2722	0.000924011	yes	up
gene6112	YPR015C	2.25974	0.00128748	yes	up
gene4749	GTO3	2.25669	0.00163212	yes	up
gene2480	ENO1	2.25157	0.000988016	yes	up
gene6070	SMA1	2.24642	0.0100416	yes	up
gene4689	YMR196W	2.24493	0.00103201	yes	up
gene2371	GTO1	2.24028	0.00113179	yes	up
gene5555	BAG7	2.23549	0.00120141	yes	up
gene3506	YKL151C	2.2353	0.0010825	yes	up
gene3791	SDH2	2.22715	0.00112014	yes	up
gene2921	SER33	2.22554	0.00112777	yes	up
gene28	CLN3	2.21696	0.00118302	yes	up
gene2984	TIR3	2.2164	0.00130592	yes	up
gene4172	ATG39	2.216	0.00130364	yes	up
gene2276	VHT1	2.20644	0.00127648	yes	up
gene1641	YER053C-A	2.1957	0.0013578	yes	up
gene3708	FMP46	2.19268	0.00136837	yes	up
gene2214	STF2	2.19152	0.00132631	yes	up
gene2673	RTC3	2.18578	0.00141147	yes	up
gene4037	IDP2	2.18074	0.00150341	yes	up
gene3568	SRX1	2.1746	0.00193732	yes	up
gene728	HBT1	2.17243	0.0014897	yes	up
gene3775	GTT2	2.17072	0.00159134	yes	up
gene729	FMP45	2.16436	0.00170932	yes	up
gene2886	PFK26	2.1634	0.0015239	yes	up
gene3163	GSH1	2.16218	0.00152451	yes	up
gene2552	YHL015W-A	2.14922	0.00427752	yes	up
gene4588	PGM2	2.14533	0.00164536	yes	up
gene2696	YHR112C	2.13965	0.00169122	yes	up
gene5023	YNL134C	2.13835	0.00169066	yes	up
gene2270	SPR3	2.13199	0.00304797	yes	up
gene3980	YLR149C	2.13001	0.00183312	yes	up
gene2280	ROM1	2.12313	0.00186249	yes	up
gene5942	PRM4	2.11492	0.00195989	yes	up
gene5443	YOR020W-A	2.11369	0.00196171	yes	up
gene403	YPC1	2.1114	0.00197045	yes	up
gene5331	ATG34	2.10984	0.00202604	yes	up
gene1022	SED1	2.10237	0.00198825	yes	up
gene1485	FIT1	2.08157	0.00333372	yes	up
gene3366	YJR096W	2.0804	0.00224213	yes	up
gene3160	GSM1	2.07981	0.00233147	yes	up
gene5280	YOL131W	2.07917	0.0158078	yes	up
gene136	ATG8	2.07377	0.00231629	yes	up
gene3203	BNA3	2.07042	0.00232946	yes	up
gene4954	YNL208W	2.06607	0.00235166	yes	up
gene464	THI2	2.06157	0.00322836	yes	up
gene5876	FMP40	2.057	0.00251992	yes	up
gene5980	DBP1	2.05158	0.00278195	yes	up
gene3776	YLL058W	2.04035	0.00272264	yes	up
gene709	THI13	2.03684	0.00532748	yes	up
gene3940	REX3	2.03613	0.00273536	yes	up
gene2571	QCR10	2.01903	0.00294826	yes	up
gene2266	MUP1	2.01892	0.00291679	yes	up
gene3016	YAP5	2.01189	0.00326979	yes	up
gene6071	SKS1	2.00793	0.00308598	yes	up
gene3953	YPS1	2.0073	0.00307694	yes	up
gene1814	YFL054C	2.0062	0.00323417	yes	up
gene3509	SDH1	2.00046	0.00318275	yes	up
gene3863	YLR030W	1.99334	0.00382316	yes	up
gene2950	PIG2	1.98719	0.00342466	yes	up
gene1894	IGD1	1.98549	0.00353817	yes	up
gene2125	YGL081W	1.98474	0.00410278	yes	up
gene4661	DDR48	1.98266	0.00341635	yes	up
gene1004	UBC5	1.9765	0.00369015	yes	up
gene1124	SDH4	1.97527	0.00355307	yes	up
gene5222	BIO5	1.9686	0.00412857	yes	up
gene3778	YLL056C	1.96258	0.00415627	yes	up
gene6030	YPL067C	1.95741	0.00402846	yes	up
gene5065	YNL092W	1.95576	0.00442045	yes	up
gene287	NRG2	1.94844	0.00409132	yes	up
gene5435	YOR011W-A	1.94601	0.0145875	yes	up
gene3102	HSP150	1.93162	0.00427252	yes	up
gene954	HED1	1.92514	0.00763321	yes	up
gene3184	PRY1	1.92255	0.00445459	yes	up
gene6041	SUR1	1.92197	0.00448815	yes	up
gene816	STF1	1.91892	0.00460439	yes	up
gene5300	SHR5	1.91539	0.00488803	yes	up
gene2510	BIO2	1.91113	0.00475384	yes	up
gene292	YBR071W	1.90819	0.00478959	yes	up
gene6004	EEB1	1.90183	0.00490636	yes	up
gene465	YBR241C	1.89812	0.00508245	yes	up
gene2949	MET30	1.89785	0.00502267	yes	up
gene5877	FLC1	1.8965	0.00500767	yes	up
gene4585	SRT1	1.88655	0.00873061	yes	up
gene6294	HPA2	1.88631	0.00885876	yes	up
gene3787	RNP1	1.8844	0.012201	yes	up
gene4462	YML007C-A	1.87907	0.020157	yes	up
gene4829	DDI3	1.87877	0.0084226	yes	up
gene3736	ECM4	1.87824	0.00558967	yes	up
gene5123	NCE103	1.87769	0.00557757	yes	up
gene679	TRX3	1.87636	0.00558551	yes	up
gene1510	PRB1	1.86699	0.00565609	yes	up
gene310	YBR085C-A	1.85305	0.00601555	yes	up
gene796	ATG9	1.85284	0.00629759	yes	up
gene3888	OSW2	1.85196	0.006781	yes	up
gene3049	HXT9	1.84824	0.0116547	yes	up
gene36	FUN19	1.84646	0.00633697	yes	up
gene452	OM14	1.8397	0.00646734	yes	up
gene1764	YER158C	1.83681	0.00647947	yes	up
gene4442	YOX1	1.8311	0.00677288	yes	up
gene3587	YKL068W-A	1.82595	0.00683669	yes	up
gene5598	MPC54	1.82294	0.0078742	yes	up
gene2724	YHR140W	1.82022	0.00803233	yes	up
gene2563	YHL008C	1.81964	0.00705904	yes	up
gene3037	YIR035C	1.81855	0.00702032	yes	up
gene5473	RSB1	1.81002	0.00744717	yes	up
gene5252	YOL159C-A	1.79962	0.00843498	yes	up
gene4135	PIG1	1.79435	0.00814633	yes	up
gene3607	YKL050C	1.78592	0.00837772	yes	up
gene1498	RMD6	1.77765	0.00858242	yes	up
gene3043	YIR042C	1.77706	0.0104274	yes	up
gene1360	DIT1	1.76929	0.00990754	yes	up
gene2561	YHL009W-B	1.76895	0.0110685	yes	up
gene5150	HEF3	1.76747	0.00909991	yes	up
gene5989	GDE1	1.76133	0.00893461	yes	up
gene2030	MPT5	1.76115	0.00891175	yes	up
gene5792	ALD4	1.75506	0.00908787	yes	up
gene4412	CYB2	1.75349	0.0094378	yes	up
gene4871	PCL1	1.75316	0.00922291	yes	up
gene1205	YAP6	1.753	0.0108502	yes	up
gene2514	MAL12	1.74766	0.0164853	yes	up
gene6293	AQY1	1.74291	0.0113627	yes	up
gene2029	TOS3	1.73785	0.0100125	yes	up
gene3429	THI11	1.72682	0.0139322	yes	up
gene3872	PAU23	1.72366	0.0123427	yes	up
gene779	UGX2	1.72228	0.0114114	yes	up
gene1939	HXK1	1.72226	0.0103552	yes	up
gene4828	COS1	1.71914	0.0107112	yes	up
gene1817	YFL051C	1.71659	0.0169382	yes	up
gene3804	HSP104	1.71617	0.0106009	yes	up
gene5010	YNL146W	1.70621	0.01529	yes	up
gene2969	YIL024C	1.70392	0.0130624	yes	up
gene4830	SNO2	1.70009	0.0154209	yes	up
gene5528	RGS2	1.70004	0.0116316	yes	up
gene3110	DAS1	1.69522	0.0118244	yes	up
gene5729	MCH5	1.69407	0.0117602	yes	up
gene4780	CAT8	1.68646	0.0125455	yes	up
gene3030	DAL4	1.68137	0.0141829	yes	up
gene6079	IRC15	1.67977	0.0127615	yes	up
gene446	PCS60	1.67485	0.0126402	yes	up
gene4587	YPK2	1.67219	0.0127738	yes	up
gene768	INH1	1.6714	0.0129179	yes	up
gene4670	YMR181C	1.66659	0.0130623	yes	up
gene4960	YNL200C	1.66197	0.0133873	yes	up
gene5800	FIT2	1.65724	0.0173528	yes	up
gene2690	TRR2	1.6528	0.0139228	yes	up
gene3017	YIR018C-A	1.65138	0.0177349	yes	up
gene59	CYS3	1.65134	0.013775	yes	up
gene5487	CYT1	1.65019	0.0138842	yes	up
gene4748	GAD1	1.64871	0.0140158	yes	up
gene525	COS2	1.64702	0.0237739	yes	up
gene5705	RDL1	1.64291	0.014301	yes	up
gene2476	YGR250C	1.64167	0.0143196	yes	up
gene197	ACH1	1.63922	0.0145946	yes	up
gene2022	COX4	1.63812	0.0145788	yes	up
gene5939	PET20	1.63264	0.0150065	yes	up
gene1452	SAM2	1.62809	0.015068	yes	up
gene4692	CLN1	1.61669	0.0159369	yes	up
gene5709	YOR289W	1.61171	0.0163278	yes	up
gene3481	STE3	1.61137	0.0179857	yes	up
gene3197	MPM1	1.6106	0.01644	yes	up
gene2531	VMR1	1.60418	0.0171301	yes	up
gene3737	MSA2	1.6036	0.0173296	yes	up
gene3942	YLR108C	1.60314	0.0174973	yes	up
gene3496	YKL162C	1.59809	0.0188235	yes	up
gene3097	YJL163C	1.59413	0.0184366	yes	up
gene5177	YNR014W	1.59126	0.0190125	yes	up
gene6123	ATH1	1.58878	0.0180036	yes	up
gene2080	MET13	1.584	0.0180042	yes	up
gene1619	PHM8	1.58139	0.0181173	yes	up
gene4394	DAK1	1.58056	0.0182033	yes	up
gene2837	GUT2	1.57933	0.0184542	yes	up
gene1330	WIP1	1.57794	0.020206	yes	up
gene1094	KGD2	1.57563	0.0185575	yes	up
gene4806	SCW10	1.57552	0.0184946	yes	up
gene5410	PLB3	1.57503	0.018624	yes	up
gene4340	PHO84	1.57322	0.0186647	yes	up
gene5573	ATG40	1.56867	0.0201862	yes	up
gene2469	MPC3	1.56817	0.0216255	yes	up
gene3706	PET10	1.56803	0.0191756	yes	up
gene2414	CRH1	1.55792	0.0197893	yes	up
gene3470	PXA2	1.55435	0.0209351	yes	up
gene5332	ATG19	1.55156	0.0204927	yes	up
gene3094	QCR8	1.5511	0.0204124	yes	up
gene1226	MTH1	1.54265	0.0211425	yes	up
gene705	COS7	1.5359	0.0226785	yes	up
gene1169	YDR222W	1.52112	0.0229331	yes	up
gene4687	CMC4	1.51918	0.024086	yes	up
gene3277	MHO1	1.51755	0.0232074	yes	up
gene2868	KGD1	1.5131	0.0234971	yes	up
gene4923	ZWF1	1.51305	0.023501	yes	up
gene1918	QCR6	1.5129	0.0235172	yes	up
gene2206	ERG26	1.50844	0.0239978	yes	up
gene3551	APE1	1.50569	0.0242147	yes	up
gene5918	PPQ1	1.50513	0.0242483	yes	up
gene5859	HSP82	1.50363	0.0242909	yes	up

## Sheet: C3
gene_id	GeneSymbol	logFC	PValue	Significant	Regulate		gene_id	GeneSymbol	logFC	P Value	Significant	Regulate
gene293	HSP26	5.77268	5.58481e-13	yes	up		gene293	HSP26	7.5986	6.71607e-18	yes	up
gene5875	GRE1	9.1679	5.53587e-23	yes	up		gene5875	GRE1	6.99802	1.38299e-16	yes	up
gene2483	GND2	7.42722	9.52701e-18	yes	up		gene2483	GND2	6.92674	2.74259e-16	yes	up
gene4663	SIP18	10.1622	1.77493e-25	yes	up		gene4663	SIP18	6.87747	3.85061e-16	yes	up
gene5927	OYE3	4.43943	6.07371e-09	yes	up		gene5927	OYE3	6.86224	5.4461e-16	yes	up
gene2256	NQM1	6.71605	1.06064e-15	yes	up		gene2256	NQM1	7.79289	1.03334e-15	yes	up
gene5363	DDR2	6.35693	1.1476e-14	yes	up		gene5363	DDR2	6.82497	1.78127e-15	yes	up
gene3144	NCA3	5.03008	8.36566e-11	yes	up		gene3144	NCA3	6.47713	2.66564e-14	yes	up
gene5809	HSP33	5.1881	4.90588e-11	yes	up		gene5809	HSP33	6.18766	4.45033e-14	yes	up
gene1015	FMP16	6.53185	3.72824e-15	yes	up		gene1015	FMP16	5.99829	1.46639e-13	yes	up
gene3495	PIR3	5.91665	2.27311e-13	yes	up		gene3495	PIR3	5.79625	7.98929e-13	yes	up
gene4825	ERR3	8.29565	5.38834e-20	yes	up		gene4825	ERR3	5.80051	8.91391e-13	yes	up
gene3966	TIS11	2.09592	0.00212501	yes	up		gene3966	TIS11	5.73827	1.11283e-12	yes	up
gene2296	PDC6	4.44282	3.67199e-09	yes	up		gene2296	PDC6	5.72125	1.20964e-12	yes	up
gene1405	TSA2	1.7239	0.0104233	yes	up		gene1405	TSA2	5.52691	3.14288e-12	yes	up
gene2360	THI4	4.38586	5.92302e-09	yes	up		gene2360	THI4	5.89024	3.43485e-12	yes	up
gene5817	HSP32	3.86617	1.81092e-07	yes	up		gene5817	HSP32	5.41341	8.51493e-12	yes	up
gene1849	PAU5	2.52785	0.000510319	yes	up		gene1849	PAU5	6.10954	1.05264e-11	yes	up
gene570	HBN1	2.04416	0.00275065	yes	up		gene570	HBN1	5.2809	1.64612e-11	yes	up
gene2297	CTT1	6.66015	1.48378e-15	yes	up		gene2297	CTT1	5.68041	1.80873e-11	yes	up
gene2084	GPG1	1.79887	0.0075979	yes	up		gene2084	GPG1	5.3732	1.9084e-11	yes	up
gene2052	AMS1	3.55083	8.69282e-07	yes	up		gene2052	AMS1	5.15319	5.36285e-11	yes	up
gene1815	DAK2	7.80965	1.34262e-18	yes	up		gene1815	DAK2	5.04736	7.39279e-11	yes	up
gene747	RTN2	7.10121	7.95694e-17	yes	up		gene747	RTN2	5.03247	9.43766e-11	yes	up
gene4592	SPG4	5.82265	7.16508e-13	yes	up		gene4592	SPG4	4.84424	3.16564e-10	yes	up
gene4996	YGP1	3.87127	1.23921e-07	yes	up		gene4996	YGP1	4.85317	4.1617e-10	yes	up
gene2426	YGR201C	2.81669	5.62757e-05	yes	up		gene2426	YGR201C	4.76858	4.57117e-10	yes	up
gene5816	ERR2	6.8859	1.11174e-14	yes	up		gene5816	ERR2	4.93967	7.13613e-10	yes	up
gene3108	INO1	2.35962	0.000585714	yes	up		gene3108	INO1	4.54157	1.9849e-09	yes	up
gene2462	SPG1	7.61707	1.13256e-17	yes	up		gene2462	SPG1	4.78565	3.47286e-09	yes	up
gene3332	YJR061W	1.94335	0.00411671	yes	up		gene3332	YJR061W	4.48942	4.66169e-09	yes	up
gene1484	HSP31	2.08354	0.00217242	yes	up		gene1484	HSP31	4.31831	7.71786e-09	yes	up
gene4662	PAI3	5.82305	4.38142e-13	yes	up		gene4662	PAI3	4.3249	8.2145e-09	yes	up
gene2530	MUP3	1.80494	0.00751967	yes	up		gene2530	MUP3	4.3601	8.67485e-09	yes	up
gene339	TKL2	7.95571	2.47921e-19	yes	up		gene339	TKL2	4.29514	9.48499e-09	yes	up
gene5819	YPL278C	2.06559	0.00268904	yes	up		gene5819	YPL278C	4.28318	1.04879e-08	yes	up
gene162	MOH1	3.5725	7.93678e-07	yes	up		gene162	MOH1	4.26681	1.23487e-08	yes	up
gene4832	THI12	4.34567	7.59059e-08	yes	up		gene4832	THI12	4.24712	1.31145e-08	yes	up
gene10	BDH2	3.26866	4.52443e-06	yes	up		gene10	BDH2	4.15247	2.18832e-08	yes	up
gene4332	YML131W	3.81867	1.74325e-07	yes	up		gene4332	YML131W	4.16518	2.24642e-08	yes	up
gene1067	COX26	4.87256	3.61846e-10	yes	up		gene1067	COX26	4.13053	2.5337e-08	yes	up
gene549	YCL048W-A	5.04289	8.50917e-11	yes	up		gene549	YCL048W-A	4.1682	2.58966e-08	yes	up
gene1855	HSP12	3.32983	3.14131e-06	yes	up		gene1855	HSP12	4.12667	2.59027e-08	yes	up
gene6219	YPR127W	3.5361	9.48259e-07	yes	up		gene6219	YPR127W	4.08996	3.23697e-08	yes	up
gene3431	SOR1	5.32452	2.90727e-07	yes	up		gene3431	SOR1	4.07122	4.02883e-08	yes	up
gene6128	CSR2	4.6782	9.34148e-10	yes	up		gene6128	CSR2	4.07078	5.61817e-08	yes	up
gene2895	XBP1	4.46334	4.00182e-09	yes	up		gene2895	XBP1	4.00887	6.00208e-08	yes	up
gene957	YDR018C	5.23535	3.90615e-11	yes	up		gene957	YDR018C	4.39648	6.43351e-08	yes	up
gene3428	AAD10	3.04774	1.58616e-05	yes	up		gene3428	AAD10	4.69878	7.97297e-08	yes	up
gene3212	TDH1	1.72069	0.0103985	yes	up		gene3212	TDH1	3.9092	9.83631e-08	yes	up
gene272	YRO2	2.20455	0.00123586	yes	up		gene272	YRO2	3.92659	1.00635e-07	yes	up
gene1807	COS4	3.35454	4.14818e-05	yes	up		gene1807	COS4	5.66935	1.06815e-07	yes	up
gene3546	YKL107W	5.19182	4.67918e-11	yes	up		gene3546	YKL107W	3.96264	1.10194e-07	yes	up
gene5912	UIP4	4.2424	1.38179e-08	yes	up		gene5912	UIP4	3.89814	1.33202e-07	yes	up
gene4335	MSC1	4.86449	2.29039e-10	yes	up		gene4335	MSC1	4.43936	1.59989e-07	yes	up
gene860	NDE2	4.64295	1.16445e-09	yes	up		gene860	NDE2	3.79994	1.91538e-07	yes	up
gene5262	GRE2	3.57779	7.35124e-07	yes	up		gene5262	GRE2	4.13111	1.91932e-07	yes	up
gene6062	PMA2	3.31866	3.54371e-06	yes	up		gene6062	PMA2	3.79067	2.03003e-07	yes	up
gene5453	HMS1	2.13118	0.00184791	yes	up		gene5453	HMS1	3.78608	2.12208e-07	yes	up
gene6261	GPH1	2.62777	0.000151815	yes	up		gene6261	GPH1	3.78523	2.23361e-07	yes	up
gene6245	SUE1	3.39026	3.48216e-06	yes	up		gene6245	SUE1	3.77379	2.28249e-07	yes	up
gene5330	PHM7	5.86189	3.68602e-13	yes	up		gene5330	PHM7	3.78758	2.5216e-07	yes	up
gene3631	GPX1	2.97028	2.52822e-05	yes	up		gene3631	GPX1	3.73375	2.86934e-07	yes	up
gene1839	AGX1	1.75506	0.00928963	yes	up		gene1839	AGX1	3.70651	3.90392e-07	yes	up
gene2722	YHR138C	2.45527	0.000373096	yes	up		gene2722	YHR138C	3.69386	4.16718e-07	yes	up
gene2453	AMA1	4.52567	9.1839e-09	yes	up		gene2453	AMA1	3.80917	4.50269e-07	yes	up
gene4041	TFS1	3.14893	9.01282e-06	yes	up		gene4041	TFS1	5.40011	4.74742e-07	yes	up
gene1811	THI5	2.41676	0.00152931	yes	up		gene1811	THI5	3.70775	5.62636e-07	yes	up
gene5979	YPL119C-A	2.75884	0.000111624	yes	up		gene5979	YPL119C-A	3.72632	5.69133e-07	yes	up
gene2855	OM45	3.86271	1.32008e-07	yes	up		gene2855	OM45	3.62797	5.99529e-07	yes	up
gene1858	HXT10	2.31699	0.004333	yes	up		gene1858	HXT10	3.56088	8.15233e-07	yes	up
gene2747	PEX18	2.04673	0.00286415	yes	up		gene2747	PEX18	3.98203	8.38153e-07	yes	up
gene424	YBR201C-A	1.86248	0.00733472	yes	up		gene424	YBR201C-A	3.69181	9.07049e-07	yes	up
gene5807	YOR389W	1.72845	0.0103512	yes	up		gene5807	YOR389W	3.5805	1.18539e-06	yes	up
gene3216	UBX6	1.62077	0.0155748	yes	up		gene3216	UBX6	3.47431	1.52775e-06	yes	up
gene2000	POX1	2.86454	5.50493e-05	yes	up		gene2000	POX1	3.42534	1.89808e-06	yes	up
gene1808	DDI2	4.88153	1.00472e-08	yes	up		gene1808	DDI2	3.40895	2.11321e-06	yes	up
gene1809	SNO3	2.11279	0.0027256	yes	up		gene1809	SNO3	3.5451	2.13257e-06	yes	up
gene5806	FDH1	4.40063	1.67461e-08	yes	up		gene5806	FDH1	3.53715	2.20591e-06	yes	up
gene4573	YMR090W	3.67111	4.22562e-07	yes	up		gene4573	YMR090W	3.36615	2.55177e-06	yes	up
gene138	SSA3	5.4858	3.83443e-12	yes	up		gene138	SSA3	3.34001	3.11471e-06	yes	up
gene3436	MCH2	4.07543	1.07432e-07	yes	up		gene3436	MCH2	3.32636	3.26992e-06	yes	up
gene3421	YJR149W	2.58045	0.000219852	yes	up		gene3421	YJR149W	3.31926	3.6223e-06	yes	up
gene2831	POT1	5.22886	3.58627e-11	yes	up		gene2831	POT1	4.46476	3.94671e-06	yes	up
gene1996	MIG2	1.75411	0.00918386	yes	up		gene1996	MIG2	3.30116	4.03316e-06	yes	up
gene5593	DCS2	2.55947	0.000216958	yes	up		gene5593	DCS2	3.296	4.44747e-06	yes	up
gene550	SPS22	2.80328	0.000139337	yes	up		gene550	SPS22	3.28746	4.61518e-06	yes	up
gene1500	DSF1	5.6886	5.84344e-11	yes	up		gene1500	DSF1	3.36415	4.65235e-06	yes	up
gene1700	SSA4	3.72225	3.07367e-07	yes	up		gene1700	SSA4	3.23644	5.45152e-06	yes	up
gene2896	SGA1	4.2798	1.69146e-08	yes	up		gene2896	SGA1	3.2498	5.56838e-06	yes	up
gene6103	REC8	2.29393	0.00115651	yes	up		gene6103	REC8	3.25243	5.64203e-06	yes	up
gene2611	YHR033W	5.21458	2.58068e-11	yes	up		gene2611	YHR033W	3.24486	5.81744e-06	yes	up
gene148	PRX1	2.27656	0.000882362	yes	up		gene148	PRX1	3.20271	6.52753e-06	yes	up
gene5154	IDP3	3.06182	1.69866e-05	yes	up		gene5154	IDP3	3.28453	6.6292e-06	yes	up
gene3864	YLR031W	1.83241	0.00705653	yes	up		gene3864	YLR031W	3.18503	7.23497e-06	yes	up
gene4891	GOR1	1.68075	0.0123166	yes	up		gene4891	GOR1	3.83604	8.1369e-06	yes	up
gene6169	YPR078C	1.63956	0.0181393	yes	up		gene6169	YPR078C	3.22056	8.14568e-06	yes	up
gene4156	YLR297W	1.88936	0.00522077	yes	up		gene4156	YLR297W	3.23752	1.07106e-05	yes	up
gene3040	GTT1	2.0482	0.00256022	yes	up		gene3040	GTT1	3.77338	1.10453e-05	yes	up
gene978	YDR034W-B	4.51404	3.26906e-09	yes	up		gene978	YDR034W-B	3.12967	1.10896e-05	yes	up
gene3365	SFC1	4.37081	3.26088e-08	yes	up		gene3365	SFC1	8.07249	1.16786e-05	yes	up
gene426	COS111	2.43019	0.000432147	yes	up		gene426	COS111	3.08249	1.30417e-05	yes	up
gene3507	MCR1	2.89992	3.56609e-05	yes	up		gene3507	MCR1	3.10381	1.33444e-05	yes	up
gene2581	SOD2	3.27052	4.46552e-06	yes	up		gene2581	SOD2	3.07585	1.33934e-05	yes	up
gene269	REG2	3.16145	1.50899e-05	yes	up		gene269	REG2	3.0853	1.40727e-05	yes	up
gene5810	ERR1	7.92331	1.73295e-12	yes	up		gene5810	ERR1	3.06293	1.54445e-05	yes	up
gene4689	YMR196W	2.70493	0.000101892	yes	up		gene4689	YMR196W	3.06429	1.84683e-05	yes	up
gene3506	YKL151C	3.14546	9.12411e-06	yes	up		gene3506	YKL151C	3.00513	2.00982e-05	yes	up
gene5239	YNR073C	5.29773	3.14371	yes	up		gene5239	YNR073C	3.07079	2.06446e-05	yes	up
gene3791	SDH2	2.43847	0.00040398	yes	up		gene3791	SDH2	3.00472	2.21732e-05	yes	up
gene28	CLN3	2.25796	0.00101553	yes	up		gene28	CLN3	2.98152	2.30224e-05	yes	up
gene6112	YPR015C	2.68508	0.00015228	yes	up		gene6112	YPR015C	3.01117	2.37707e-05	yes	up
gene4172	ATG39	4.81548	4.46392e-10	yes	up		gene4172	ATG39	2.995	2.42244e-05	yes	up
gene2214	STF2	1.59588	0.0171401	yes	up		gene2214	STF2	2.96854	2.44823e-05	yes	up
gene3708	FMP46	2.23128	0.00111497	yes	up		gene3708	FMP46	2.96385	2.65273e-05	yes	up
gene2673	RTC3	2.8102	5.79767e-05	yes	up		gene2673	RTC3	3.03916	2.74202e-05	yes	up
gene4037	IDP2	1.89358	0.00527275	yes	up		gene4037	IDP2	2.95861	3.23828e-05	yes	up
gene4749	GTO3	2.56673	0.000284181	yes	up		gene4749	GTO3	2.92731	3.62837e-05	yes	up
gene4588	PGM2	3.3013	3.7315e-06	yes	up		gene4588	PGM2	2.90617	3.74076e-05	yes	up
gene729	FMP45	6.26375	2.9007e-14	yes	up		gene729	FMP45	2.89584	3.76159e-05	yes	up
gene708	HXT15	3.49999	1.02752e-05	yes	up		gene708	HXT15	2.88327	3.88496e-05	yes	up
gene2280	ROM1	1.96406	0.00378414	yes	up		gene2280	ROM1	3.05347	4.02361e-05	yes	up
gene403	YPC1	2.2003	0.00128802	yes	up		gene403	YPC1	2.86979	4.25982e-05	yes	up
gene1022	SED1	3.60195	6.3271e-07	yes	up		gene1022	SED1	2.86863	4.28392e-05	yes	up
gene5331	ATG34	3.23622	6.07463e-06	yes	up		gene5331	ATG34	3.41364	4.30882e-05	yes	up
gene136	ATG8	1.76986	0.00859712	yes	up		gene136	ATG8	3.01649	4.91941e-05	yes	up
gene2270	SPR3	3.01045	3.63649e-05	yes	up		gene2270	SPR3	2.86661	5.35555e-05	yes	up
gene6071	SKS1	2.61198	0.000167087	yes	up		gene6071	SKS1	2.81305	5.7212e-05	yes	up
gene3509	SDH1	2.23839	0.00107604	yes	up		gene3509	SDH1	2.82073	5.76347e-05	yes	up
gene1485	FIT1	2.74572	0.000104866	yes	up		gene1485	FIT1	2.90111	6.09132e-05	yes	up
gene2950	PIG2	2.77017	7.28517e-05	yes	up		gene2950	PIG2	2.80083	6.13964e-05	yes	up
gene3863	YLR030W	1.80472	0.00777818	yes	up		gene3863	YLR030W	3.5474	6.97257e-05	yes	up
gene2125	YGL081W	2.28018	0.00100496	yes	up		gene2125	YGL081W	2.81099	7.02324e-05	yes	up
gene5065	YNL092W	2.30314	0.00087477	yes	up		gene5065	YNL092W	3.47141	7.08666e-05	yes	up
gene6041	SUR1	1.97323	0.00361628	yes	up		gene6041	SUR1	-2.80291	7.11362e-05	yes	up
gene816	STF1	1.95647	0.00396827	yes	up		gene816	STF1	2.7928	7.75412e-05	yes	up
gene465	YBR241C	3.05624	1.52847e-05	yes	up		gene465	YBR241C	2.79729	8.02872e-05	yes	up
gene709	THI13	2.75112	0.000168743	yes	up		gene709	THI13	2.79509	8.46277e-05	yes	up
gene679	TRX3	3.12264	1.09035e-05	yes	up		gene679	TRX3	2.75141	8.57891e-05	yes	up
gene3736	ECM4	4.21098	1.67525e-08	yes	up		gene3736	ECM4	2.72635	9.44918e-05	yes	up
gene1510	PRB1	2.49418	0.000300574	yes	up		gene1510	PRB1	4.98129	0.000103439	yes	up
gene310	YBR085C-A	2.10003	0.00201218	yes	up		gene310	YBR085C-A	2.73223	0.000104119	yes	up
gene452	OM14	3.29635	4.00938e-06	yes	up		gene452	OM14	2.68954	0.000117863	yes	up
gene2563	YHL008C	2.01109	0.00312269	yes	up		gene2563	YHL008C	2.66932	0.000122673	yes	up
gene5473	RSB1	1.62051	0.0161118	yes	up		gene5473	RSB1	2.66804	0.000124357	yes	up
gene954	HED1	2.6697	0.000280757	yes	up		gene954	HED1	2.69659	0.000128077	yes	up
gene4135	PIG1	2.34357	0.000713709	yes	up		gene4135	PIG1	2.65245	0.000133425	yes	up
gene3607	YKL050C	3.99645	6.31245e-08	yes	up		gene3607	YKL050C	2.65886	0.000147038	yes	up
gene2030	MPT5	1.79211	0.00799771	yes	up		gene2030	MPT5	2.83048	0.00016698	yes	up
gene5792	ALD4	3.08719	1.26865e-05	yes	up		gene5792	ALD4	2.94827	0.000167245	yes	up
gene5150	HEF3	2.4266	0.000430766	yes	up		gene5150	HEF3	2.67798	0.000170444	yes	up
gene1360	DIT1	2.85962	5.62764e-05	yes	up		gene1360	DIT1	2.68071	0.000179217	yes	up
gene6070	SMA1	1.8958	0.0110539	yes	up		gene6070	SMA1	2.60419	0.000179345	yes	up
gene6293	AQY1	2.66816	0.000159695	yes	up		gene6293	AQY1	2.5928	0.000185258	yes	up
gene779	UGX2	1.89075	0.00539739	yes	up		gene779	UGX2	2.75527	0.000192818	yes	up
gene3049	HXT9	2.9644	0.000132238	yes	up		gene3049	HXT9	2.58135	0.000196359	yes	up
gene3787	RNP1	2.06878	0.00317417	yes	up		gene3787	RNP1	2.57675	0.00020025	yes	up
gene4780	CAT8	2.6544	0.000149464	yes	up		gene4780	CAT8	2.58819	0.000212952	yes	up
gene446	PCS60	1.55534	0.0201103	yes	up		gene446	PCS60	2.56616	0.000215207	yes	up
gene4670	YMR181C	2.5592	0.000220186	yes	up		gene4670	YMR181C	2.54912	0.000240607	yes	up
gene2969	YIL024C	2.50645	0.000399653	yes	up		gene2969	YIL024C	2.57102	0.000244359	yes	up
gene4960	YNL200C	3.71377	3.41365e-07	yes	up		gene4960	YNL200C	2.52579	0.000260871	yes	up
gene5487	CYT1	1.80965	0.00727493	yes	up		gene5487	CYT1	3.61392	0.000277936	yes	up
gene2690	TRR2	1.68767	0.0119899	yes	up		gene2690	TRR2	2.50849	0.000279539	yes	up
gene4748	GAD1	2.34247	0.000640902	yes	up		gene4748	GAD1	2.48659	0.000314534	yes	up
gene2022	COX4	1.76739	0.00871641	yes	up		gene2022	COX4	2.48311	0.000318737	yes	up
gene5435	YOR011W-A	1.97894	0.00703178	yes	up		gene5435	YOR011W-A	2.52517	0.000324243	yes	up
gene5280	YOL131W	3.14886	2.16734e-05	yes	up		gene5280	YOL131W	2.49884	0.000341367	yes	up
gene3197	MPM1	2.00703	0.00316842	yes	up		gene3197	MPM1	2.52242	0.000347369	yes	up
gene3737	MSA2	2.07382	0.00250555	yes	up		gene3737	MSA2	2.46228	0.000359838	yes	up
gene5800	FIT2	3.96074	9.17681e-08	yes	up		gene5800	FIT2	2.45559	0.0003761	yes	up
gene3942	YLR108C	2.37323	0.000586366	yes	up		gene3942	YLR108C	2.81246	0.000376767	yes	up
gene6123	ATH1	3.52567	1.04862e-06	yes	up		gene6123	ATH1	2.45267	0.000381106	yes	up
gene4394	DAK1	4.25649	1.13203e-08	yes	up		gene4394	DAK1	2.47869	0.000385637	yes	up
gene3097	YJL163C	3.46627	1.62148e-06	yes	up		gene3097	YJL163C	2.68047	0.000389261	yes	up
gene2837	GUT2	4.41644	4.53956e-09	yes	up		gene2837	GUT2	2.45737	0.000392749	yes	up
gene5573	ATG40	1.87014	0.00588303	yes	up		gene5573	ATG40	2.43118	0.000420286	yes	up
gene1226	MTH1	3.19104	7.35374e-06	yes	up		gene1226	MTH1	2.4241	0.000447742	yes	up
gene2469	MPC3	5.23393	3.75194e-11	yes	up		gene2469	MPC3	2.41344	0.000450355	yes	up
gene2868	KGD1	2.10858	0.00195243	yes	up		gene2868	KGD1	2.47128	0.000456741	yes	up
