# Supplementary material for: Enhancement of Sphingolipid Synthesis Improves Osmotic Tolerance of Saccharomyces cerevisiae
Source: Appl Environ Microbiol. 2020 Apr 1;86(8):e02911-19. doi: 10.1128/AEM.02911-19 (PMC7117927; doi:10.1128/AEM.02911-19)
Supplement: Supplemental file 3 [file AEM.02911-19-sd003.xlsx]

## Sheet: Brife description
Files
C1	Compared the mRNA level of the wild-type srain at 1.5 M NaCl with that of the wild-type srain at 0 M NaCl, the downregulated genes were listed in file C1.
C2	Compared the mRNA level of mutant XCG001 at 1.5 M NaCl with that of mutant XCG001 at 0 M NaCl, the downregulated genes were listed in file C2.
C3	The commonly downregulated genes between C1 and C2

## Sheet: C1
gene_id	Gene name	logFC	P Value	Significant	Regulate
gene861	SUB2	-1.50104	0.0245496	yes	down
gene2975	RPL2B	-1.50175	0.0244803	yes	down
gene6202	RPC40	-1.50394	0.0244406	yes	down
gene385	ARL1	-1.50582	0.0244475	yes	down
gene2273	ADE6	-1.50602	0.0241721	yes	down
gene2553	RPS20	-1.50814	0.0238912	yes	down
gene4705	DML1	-1.5082	0.0244494	yes	down
gene1912	SMC2	-1.51246	0.023771	yes	down
gene400	RPS6B	-1.51296	0.0234903	yes	down
gene5167	RPC34	-1.51462	0.0242013	yes	down
gene3959	DIP2	-1.51524	0.0235137	yes	down
gene5605	SER1	-1.51776	0.0230812	yes	down
gene1429	SNM1	-1.51987	0.0243359	yes	down
gene5354	GPD2	-1.52276	0.0227509	yes	down
gene4994	RPL42A	-1.52315	0.0226379	yes	down
gene3292	BNA1	-1.52371	0.0226055	yes	down
gene5011	MFA2	-1.52453	0.0227099	yes	down
gene5099	OCA2	-1.52484	0.0229424	yes	down
gene4738	RPL20A	-1.52981	0.0220658	yes	down
gene2917	THS1	-1.52987	0.0220395	yes	down
gene6264	TIF3	-1.5378	0.0214162	yes	down
gene3797	RIX7	-1.5403	0.0214657	yes	down
gene3513	LTV1	-1.54162	0.0212647	yes	down
gene5823	SAM3	-1.54219	0.0210369	yes	down
gene4723	RRP5	-1.54292	0.0210988	yes	down
gene4603	SPC24	-1.54654	0.0220434	yes	down
gene4737	YHM2	-1.54723	0.0208209	yes	down
gene476	DUT1	-1.54754	0.0218361	yes	down
gene3449	STE6	-1.55227	0.0203322	yes	down
gene5717	UAF30	-1.55446	0.0208893	yes	down
gene3153	UTP10	-1.55808	0.0199954	yes	down
gene4696	ERG2	-1.55977	0.0198649	yes	down
gene1578	NOP16	-1.56226	0.0196855	yes	down
gene3650	MRT4	-1.56468	0.0195937	yes	down
gene1498	RMD6	-1.56654	0.0197505	yes	down
gene4808	GAS1	-1.56855	0.0190074	yes	down
gene5793	GDH1	-1.56855	0.0189891	yes	down
gene2994	CFD1	-1.57124	0.0190861	yes	down
gene1342	ATO3	-1.57243	0.019523	yes	down
gene2674	RPF1	-1.57415	0.0189109	yes	down
gene3028	YVH1	-1.57431	0.0193242	yes	down
gene5217	NOG2	-1.57456	0.018677	yes	down
gene633	RPS14A	-1.57594	0.0184806	yes	down
gene1338	YRA1	-1.57709	0.0184445	yes	down
gene3859	AAT2	-1.57831	0.0183345	yes	down
gene3341	LIA1	-1.5787	0.0185652	yes	down
gene1548	SNU13	-1.58195	0.0183386	yes	down
gene1147	SPC19	-1.58444	0.0192562	yes	down
gene3367	JJJ3	-1.58531	0.0189332	yes	down
gene307	MIS1	-1.58601	0.0179467	yes	down
gene1257	SRB7	-1.58869	0.0186171	yes	down
gene4629	RPS16A	-1.58874	0.0176244	yes	down
gene3394	RPS5	-1.59065	0.0174405	yes	down
gene1412	MFA1	-1.59232	0.0175994	yes	down
gene4378	TUB1	-1.59325	0.0174686	yes	down
gene2977	SNL1	-1.59422	0.0176235	yes	down
gene5734	RPL20B	-1.59453	0.0172151	yes	down
gene5759	RPA190	-1.59585	0.0171818	yes	down
gene3364	RPL43B	-1.59872	0.0170255	yes	down
gene4577	CTF13	-1.6081	0.0190178	yes	down
gene1782	GRX4	-1.60887	0.016429	yes	down
gene3885	FCF2	-1.6097	0.0164454	yes	down
gene2330	RPS23A	-1.61239	0.0160412	yes	down
gene852	SRP14	-1.61277	0.016194	yes	down
gene3645	URB1	-1.61309	0.0162255	yes	down
gene6223	RPS23B	-1.61624	0.0158283	yes	down
gene952	PSF1	-1.61728	0.0168553	yes	down
gene374	RPB5	-1.61852	0.0158912	yes	down
gene4916	RPA49	-1.61884	0.0158336	yes	down
gene1308	SPC110	-1.61936	0.0157288	yes	down
gene1402	RPS18A	-1.62092	0.0155293	yes	down
gene1469	FPR2	-1.62131	0.015714	yes	down
gene2490	MES1	-1.62189	0.0155161	yes	down
gene1671	ICP55	-1.6233	0.0157581	yes	down
gene2094	NSA1	-1.62469	0.0154637	yes	down
gene2653	PCL5	-1.62541	0.0152308	yes	down
gene2294	RPL11B	-1.62693	0.0152086	yes	down
gene2276	VHT1	-1.62696	0.0153269	yes	down
gene4367	VPS9	-1.62713	0.0153907	yes	down
gene1663	VTC1	-1.6273	0.0152377	yes	down
gene4822	FET4	-1.62872	0.015313	yes	down
gene3291	MDE1	-1.63037	0.0153203	yes	down
gene2504	PXR1	-1.63067	0.0150857	yes	down
gene5307	NDJ1	-1.63482	0.0172794	yes	down
gene6006	NOG1	-1.63569	0.0147159	yes	down
gene5292	MCH4	-1.63732	0.0146066	yes	down
gene731	DTD1	-1.63775	0.0151177	yes	down
gene5755	TEA1	-1.63915	0.014574	yes	down
gene4471	CDC5	-1.63964	0.0147522	yes	down
gene2853	TPM2	-1.6407	0.014427	yes	down
gene536	KRR1	-1.6422	0.0144945	yes	down
gene586	ILV6	-1.6426	0.0142573	yes	down
gene1108	TRM82	-1.64424	0.0143833	yes	down
gene4758	TIF11	-1.64457	0.0141593	yes	down
gene317	PHO3	-1.64471	0.0149987	yes	down
gene1220	MSW1	-1.64477	0.0147223	yes	down
gene2102	YGL101W	-1.65073	0.0145941	yes	down
gene4455	TRM9	-1.6511	0.0143475	yes	down
gene2467	YGR240C-A	-1.65272	0.0155509	yes	down
gene467	ALG7	-1.65387	0.0140644	yes	down
gene1228	RNH202	-1.65465	0.0144325	yes	down
gene6084	RRP12	-1.65598	0.0136525	yes	down
gene1988	FRA2	-1.6576	0.0136194	yes	down
gene4301	DIF1	-1.65816	0.0147319	yes	down
gene5317	WRS1	-1.65965	0.0134595	yes	down
gene1526	TCA17	-1.66194	0.0146584	yes	down
gene4983	NOP13	-1.66239	0.0133237	yes	down
gene4730	RNA1	-1.66662	0.0130021	yes	down
gene3570	HOT13	-1.66693	0.0139051	yes	down
gene3956	YLR126C	-1.66898	0.0132336	yes	down
gene1612	CHZ1	-1.66935	0.0129226	yes	down
gene3731	DRE2	-1.6746	0.0125723	yes	down
gene5518	RPS7A	-1.6757	0.0125182	yes	down
gene1569	GCN4	-1.67772	0.0123753	yes	down
gene3073	RPS14B	-1.67778	0.0126324	yes	down
gene630	RIM1	-1.68477	0.0121871	yes	down
gene6210	MRI1	-1.6851	0.0122055	yes	down
gene2786	RIX1	-1.68699	0.0122459	yes	down
gene763	YDL186W	-1.68908	0.0182403	yes	down
gene4868	PUS4	-1.69039	0.0121429	yes	down
gene1032	SSS1	-1.6913	0.0118151	yes	down
gene4109	YEF3	-1.69193	0.0116882	yes	down
gene1699	RPS8B	-1.69323	0.011684	yes	down
gene5233	DSE4	-1.69508	0.0117227	yes	down
gene1499	DLD3	-1.69874	0.0114062	yes	down
gene1171	HTB1	-1.69884	0.0113962	yes	down
gene624	YCR024C-B	-1.69903	0.0113966	yes	down
gene5290	RPS19A	-1.69978	0.0114154	yes	down
gene5625	MRM1	-1.70014	0.0114221	yes	down
gene2761	ENO2	-1.70057	0.0112827	yes	down
gene4411	SPC2	-1.70459	0.0113916	yes	down
gene5664	PUS7	-1.70624	0.0111754	yes	down
gene743	NHP2	-1.70769	0.0110558	yes	down
gene2597	RPS27B	-1.70782	0.0110159	yes	down
gene2823	YIL169C	-1.70843	0.0111363	yes	down
gene4069	PNP1	-1.7124	0.0112498	yes	down
gene1328	FRQ1	-1.71315	0.010857	yes	down
gene4340	PHO84	-1.71353	0.0107607	yes	down
gene4511	HOF1	-1.71519	0.011357	yes	down
gene6019	RPL21B	-1.71772	0.0105656	yes	down
gene2967	EMC5	-1.71908	0.0108301	yes	down
gene1784	YER175W-A	-1.71975	0.0130453	yes	down
gene3908	RPL10	-1.72021	0.0104289	yes	down
gene2739	SPO16	-1.72288	0.0183233	yes	down
gene185	RPL19B	-1.72437	0.0102661	yes	down
gene4217	ILV5	-1.7258	0.010192	yes	down
gene5629	NOC2	-1.726	0.0102809	yes	down
gene4267	RPL31B	-1.73303	0.00999752	yes	down
gene4160	HRI1	-1.73412	0.00990379	yes	down
gene5009	YNL146C-A	-1.73513	0.0193561	yes	down
gene4362	CUE4	-1.73559	0.0113531	yes	down
gene820	PCL2	-1.7391	0.0103718	yes	down
gene75	SEN34	-1.74016	0.0110564	yes	down
gene5087	RPL16B	-1.74142	0.00957396	yes	down
gene3608	CSE4	-1.74638	0.00979401	yes	down
gene1686	TRP2	-1.7481	0.00935688	yes	down
gene1341	NKP1	-1.74853	0.00960224	yes	down
gene4227	YLR363W-A	-1.75042	0.00964183	yes	down
gene4416	SUR7	-1.75387	0.00933202	yes	down
gene990	RPC11	-1.7569	0.00940136	yes	down
gene4072	TUB4	-1.75708	0.00955345	yes	down
gene3718	TIF1	-1.75878	0.00893222	yes	down
gene5938	CDC60	-1.75938	0.00890029	yes	down
gene2555	OTU2	-1.76102	0.0091284	yes	down
gene4764	RSN1	-1.76216	0.008864	yes	down
gene299	ECM33	-1.7625	0.00879143	yes	down
gene1373	RPL12B	-1.76261	0.00878947	yes	down
gene5677	CDC31	-1.76264	0.00900334	yes	down
gene3621	AIM26	-1.76667	0.0142154	yes	down
gene3882	RPS0B	-1.77214	0.00844286	yes	down
gene2782	EGD2	-1.77348	0.00840532	yes	down
gene4932	PDR16	-1.77357	0.00841578	yes	down
gene3617	NFU1	-1.77558	0.00843409	yes	down
gene2510	BIO2	-1.77641	0.00856193	yes	down
gene612	YCR016W	-1.77724	0.00842043	yes	down
gene3104	FAR1	-1.78898	0.00807983	yes	down
gene4356	URA5	-1.78924	0.00791963	yes	down
gene5257	YOL155W-A	-1.79047	0.0128672	yes	down
gene870	RPL31A	-1.7905	0.00782868	yes	down
gene1822	FMP32	-1.7944	0.00780249	yes	down
gene2365	RPL24B	-1.79442	0.00769375	yes	down
gene4628	RPL13B	-1.79572	0.00766017	yes	down
gene4168	YLR307C-A	-1.79675	0.00885066	yes	down
gene3036	LYS1	-1.79743	0.007665	yes	down
gene2875	RHO3	-1.79825	0.00767605	yes	down
gene4854	KRI1	-1.79877	0.00758053	yes	down
gene3192	PSF2	-1.8015	0.00779891	yes	down
gene4610	PKR1	-1.80323	0.00766259	yes	down
gene2290	SLX9	-1.81123	0.00742418	yes	down
gene2231	RPS25A	-1.81593	0.00703275	yes	down
gene3699	GAP1	-1.81716	0.00702029	yes	down
gene5501	BUD21	-1.82207	0.00703069	yes	down
gene261	QDR3	-1.82327	0.00686411	yes	down
gene1399	RPS17B	-1.82427	0.00681527	yes	down
gene5647	RPB8	-1.8243	0.00687477	yes	down
gene4080	RSA3	-1.825	0.00687377	yes	down
gene516	SUL1	-1.82578	0.00679795	yes	down
gene2509	ZUO1	-1.82857	0.00667993	yes	down
gene5424	UTP23	-1.83701	0.00665796	yes	down
gene1125	CSN9	-1.84007	0.00678681	yes	down
gene3067	PHO90	-1.8435	0.0064743	yes	down
gene5886	PUS1	-1.846	0.00625556	yes	down
gene758	ARF1	-1.84601	0.00620851	yes	down
gene685	YCR090C	-1.84747	0.00644817	yes	down
gene1852	SMX2	-1.84762	0.00723709	yes	down
gene5045	DBP2	-1.84937	0.00617787	yes	down
gene3091	ASG7	-1.85502	0.00637422	yes	down
gene1611	SMB1	-1.85594	0.00609523	yes	down
gene2644	RPP1	-1.86203	0.00626238	yes	down
gene1831	TUB2	-1.86347	0.00578238	yes	down
gene5067	RHO2	-1.86392	0.00585233	yes	down
gene2181	TRP5	-1.86596	0.00569065	yes	down
gene2433	CIR1	-1.86703	0.00574343	yes	down
gene2780	CTF8	-1.8707	0.00633039	yes	down
gene5301	ZEO1	-1.87072	0.0055691	yes	down
gene4445	RPS17A	-1.87107	0.00557718	yes	down
gene2174	AGA2	-1.87185	0.00570036	yes	down
gene596	CDC10	-1.87259	0.00560082	yes	down
gene4578	SNO1	-1.87274	0.00578169	yes	down
gene2236	ERV1	-1.87853	0.00546048	yes	down
gene5940	AIM44	-1.88185	0.00536697	yes	down
gene4711	GUA1	-1.88247	0.00531902	yes	down
gene3512	RPC25	-1.88303	0.00547798	yes	down
gene6107	RPA135	-1.88809	0.005203	yes	down
gene1681	ILV1	-1.89649	0.00500703	yes	down
gene343	GRS1	-1.90003	0.00491679	yes	down
gene3125	RPS21B	-1.90085	0.0049023	yes	down
gene4859	RPS19B	-1.9012	0.00489923	yes	down
gene2144	DUO1	-1.90232	0.00521786	yes	down
gene863	RPL13A	-1.90411	0.00484502	yes	down
gene2319	CLB1	-1.911	0.00477159	yes	down
gene1873	LOC1	-1.9141	0.0046767	yes	down
gene4871	PCL1	-1.91551	0.00472377	yes	down
gene4666	MMT1	-1.91654	0.00489057	yes	down
gene2409	TYS1	-1.91877	0.00457847	yes	down
gene925	NOP1	-1.9199	0.004535	yes	down
gene1605	YAT2	-1.92491	0.00445416	yes	down
gene145	PRS4	-1.9273	0.00452786	yes	down
gene46	MAK16	-1.92926	0.0044072	yes	down
gene2320	CLB6	-1.93843	0.00896593	yes	down
gene2872	QDR2	-1.94077	0.00411978	yes	down
gene1661	RNR1	-1.94387	0.00417024	yes	down
gene2101	RPL28	-1.94427	0.00405238	yes	down
gene778	UGA3	-1.94811	0.00401583	yes	down
gene3479	RPL17A	-1.94904	0.00396889	yes	down
gene4685	RPL36A	-1.94994	0.00398487	yes	down
gene3389	ILM1	-1.95451	0.00401448	yes	down
gene2313	NOP7	-1.9573	0.00383923	yes	down
gene5095	GCD10	-1.96297	0.00387556	yes	down
gene128	RPL23A	-1.96506	0.00371309	yes	down
gene2847	PAN6	-1.96985	0.00372464	yes	down
gene5485	RPL3	-1.97501	0.00353335	yes	down
gene955	DAD1	-1.98269	0.00387797	yes	down
gene4145	YLR285C-A	-1.98572	0.0129426	yes	down
gene1438	RIB3	-1.98605	0.0033875	yes	down
gene4619	JLP2	-1.98644	0.00389647	yes	down
gene5644	ODC2	-1.98707	0.00340765	yes	down
gene4401	RPS1B	-1.98826	0.00333535	yes	down
gene1517	RPL12A	-1.99322	0.00327286	yes	down
gene5291	RPL18A	-1.99703	0.00321323	yes	down
gene4032	RPS31	-1.99934	0.00317251	yes	down
gene1475	YDR524C-B	-2.0034	0.00311896	yes	down
gene4038	CBF5	-2.0047	0.00311185	yes	down
gene1904	HIS2	-2.01088	0.00306567	yes	down
gene1961	RAI1	-2.01107	0.00310251	yes	down
gene2797	SET5	-2.01407	0.00300926	yes	down
gene2460	YHB1	-2.01437	0.00301297	yes	down
gene410	RPL21A	-2.01552	0.00295874	yes	down
gene890	MCH1	-2.0158	0.00298139	yes	down
gene338	LYS2	-2.01969	0.0029097	yes	down
gene888	PSA1	-2.02213	0.00286611	yes	down
gene4235	ELO3	-2.02225	0.00290721	yes	down
gene3854	SDO1	-2.0233	0.00294073	yes	down
gene1859	AUA1	-2.02514	0.00306062	yes	down
gene4278	INA1	-2.02772	0.00302649	yes	down
gene2058	ARO2	-2.02789	0.00281459	yes	down
gene4601	ASC1	-2.02937	0.00278008	yes	down
gene4306	RPS1A	-2.03087	0.0027558	yes	down
gene1577	MNN1	-2.03181	0.00278848	yes	down
gene4339	TUB3	-2.03242	0.00278021	yes	down
gene3074	RPS22A	-2.03251	0.00274792	yes	down
gene4390	RPL6A	-2.03382	0.0027252	yes	down
gene6267	MRP2	-2.0351	0.00292869	yes	down
gene3486	EBP2	-2.03778	0.00267996	yes	down
gene3051	REE1	-2.03839	0.00280681	yes	down
gene2583	RPL27A	-2.04024	0.0026459	yes	down
gene4806	SCW10	-2.04501	0.0026048	yes	down
gene4767	TMA23	-2.04578	0.00267917	yes	down
gene3085	RPL17B	-2.05296	0.0025058	yes	down
gene6009	RPS6A	-2.0537	0.00249003	yes	down
gene782	FAP7	-2.05628	0.0025947	yes	down
gene3527	PMU1	-2.05649	0.0024943	yes	down
gene3601	TMA19	-2.05755	0.00244422	yes	down
gene6277	DPB2	-2.07115	0.00270541	yes	down
gene4184	RPL38	-2.07211	0.00229218	yes	down
gene4709	GAS3	-2.07571	0.00244387	yes	down
gene2369	RSR1	-2.07655	0.00245145	yes	down
gene1920	YFR035C	-2.07941	0.0023906	yes	down
gene3788	RPL8B	-2.07987	0.002208	yes	down
gene5735	SPS4	-2.08133	0.00360474	yes	down
gene5119	YNL040W	-2.08152	0.00227832	yes	down
gene3701	YKR041W	-2.08487	0.00507329	yes	down
gene226	HHT1	-2.08896	0.00212526	yes	down
gene4443	RPS18B	-2.09051	0.00210615	yes	down
gene5991	YPL108W	-2.10314	0.00230551	yes	down
gene137	ILS1	-2.10579	0.00196363	yes	down
gene5603	RPS30B	-2.11516	0.00189669	yes	down
gene2246	YGR035W-A	-2.11712	0.00214326	yes	down
gene1665	RPS24A	-2.1273	0.00178224	yes	down
gene1913	RPL2A	-2.1289	0.00176577	yes	down
gene3475	YKL183C-A	-2.14382	0.0200777	yes	down
gene6106	SUT2	-2.14529	0.0019458	yes	down
gene5474	ETT1	-2.14926	0.00162088	yes	down
gene2760	YHR173C	-2.14972	0.00378254	yes	down
gene1672	YER078W-A	-2.15335	0.0136412	yes	down
gene3716	RPS21A	-2.16228	0.00152141	yes	down
gene3840	RLP24	-2.16739	0.00149496	yes	down
gene6268	MET16	-2.16785	0.00148017	yes	down
gene3895	RPL22A	-2.17207	0.00144848	yes	down
gene1720	DSE1	-2.17298	0.00144187	yes	down
gene3628	MAE1	-2.17897	0.00140317	yes	down
gene2706	CIA2	-2.18267	0.00139469	yes	down
gene1458	GIN4	-2.18589	0.00140754	yes	down
gene2175	RPL24A	-2.18682	0.00134763	yes	down
gene5758	RPA43	-2.20067	0.0013132	yes	down
gene2503	SCW4	-2.20192	0.00125906	yes	down
gene4461	ERG6	-2.20229	0.00126975	yes	down
gene3103	CIS3	-2.20422	0.00124849	yes	down
gene2791	PPX1	-2.21111	0.00122265	yes	down
gene3401	STR2	-2.21149	0.00120458	yes	down
gene2595	YHR020W	-2.2122	0.00119975	yes	down
gene3529	PGM1	-2.21505	0.00122749	yes	down
gene5517	RKI1	-2.22312	0.00123677	yes	down
gene5732	NOP58	-2.22535	0.00112834	yes	down
gene4125	RPS28B	-2.22932	0.00110845	yes	down
gene1742	YER138W-A	-2.23355	0.0013658	yes	down
gene5648	ISU2	-2.23846	0.00106379	yes	down
gene3446	TRP3	-2.24066	0.00104991	yes	down
gene1203	RKM4	-2.24523	0.00104349	yes	down
gene2877	HIS5	-2.24869	0.00100761	yes	down
gene1761	YER156C	-2.25002	0.00104045	yes	down
gene5858	CIN2	-2.25486	0.00112541	yes	down
gene6142	MCM16	-2.25808	0.00120653	yes	down
gene646	YCR043C	-2.25984	0.00098448	yes	down
gene2772	SSP1	-2.26086	0.00410872	yes	down
gene215	HTB2	-2.26511	0.00093187	yes	down
gene172	URA7	-2.27099	0.000918086	yes	down
gene4059	NOP56	-2.27224	0.000899693	yes	down
gene878	IDP1	-2.27849	0.000872353	yes	down
gene2833	AIM20	-2.28054	0.000957062	yes	down
gene473	ARO4	-2.28133	0.000861417	yes	down
gene817	RPP1B	-2.28912	0.000829716	yes	down
gene248	RPL4A	-2.30967	0.000748743	yes	down
gene64	ERP2	-2.31067	0.000759028	yes	down
gene6040	PDR12	-2.31289	0.000741897	yes	down
gene2533	RPL8A	-2.31774	0.000720888	yes	down
gene409	RPS9B	-2.31885	0.000716921	yes	down
gene5589	RPS28A	-2.32069	0.000715737	yes	down
gene472	HIS7	-2.32201	0.000712056	yes	down
gene2645	PAN5	-2.32231	0.000715362	yes	down
gene1154	YDR210W	-2.32634	0.000729879	yes	down
gene1009	RPS13	-2.32709	0.00068854	yes	down
gene875	BDF2	-2.32768	0.000690397	yes	down
gene378	AMN1	-2.33657	0.000666141	yes	down
gene382	TOS1	-2.3496	0.00061859	yes	down
gene543	RDT1	-2.35099	0.000797099	yes	down
gene2005	ARO8	-2.35148	0.000612732	yes	down
gene2551	DUR3	-2.36554	0.000589977	yes	down
gene5633	RPB10	-2.3897	0.000511339	yes	down
gene6131	HTS1	-2.39173	0.00050444	yes	down
gene2978	BAR1	-2.39294	0.000515478	yes	down
gene4201	RPP0	-2.40128	0.000477601	yes	down
gene2712	FUR1	-2.40304	0.000495222	yes	down
gene5223	BIO4	-2.40353	0.000504484	yes	down
gene1258	GIC2	-2.40864	0.000501793	yes	down
gene1727	RPS26B	-2.41236	0.000454469	yes	down
gene3781	YLL053C	-2.41627	0.000512955	yes	down
gene723	SSB1	-2.42083	0.000433999	yes	down
gene5744	PRO2	-2.42126	0.000436617	yes	down
gene6153	ARO7	-2.42297	0.000457513	yes	down
gene859	YDL085C-A	-2.42431	0.000469072	yes	down
gene1219	CIA1	-2.42487	0.000440129	yes	down
gene72	ERP1	-2.43852	0.000400629	yes	down
gene1116	YDR170W-A	-2.43943	0.000413529	yes	down
gene1172	HTA1	-2.4438	0.000387963	yes	down
gene979	ARO3	-2.44908	0.00037683	yes	down
gene1916	RPL29	-2.45061	0.000382923	yes	down
gene1664	ALD5	-2.45163	0.000372097	yes	down
gene2672	YHR086W-A	-2.45182	0.00873716	yes	down
gene5502	ATX2	-2.45653	0.000400044	yes	down
gene5051	LEU4	-2.45727	0.000361263	yes	down
gene4354	YML108W	-2.45812	0.000382337	yes	down
gene5898	YPL199C	-2.46095	0.000371534	yes	down
gene1422	RPL27B	-2.46301	0.000352644	yes	down
gene1713	RPL23B	-2.46699	0.000345249	yes	down
gene214	HTA2	-2.46738	0.000346119	yes	down
gene184	YBL028C	-2.46812	0.000358313	yes	down
gene2059	RPL9A	-2.47474	0.000335183	yes	down
gene5847	YAH1	-2.47578	0.000350168	yes	down
gene2860	RPL16A	-2.48226	0.000319609	yes	down
gene2926	RPS24B	-2.48628	0.000314179	yes	down
gene1340	RPP2B	-2.48934	0.000307803	yes	down
gene5030	NRK1	-2.49084	0.000312205	yes	down
gene5405	YOL014W	-2.49417	0.000569263	yes	down
gene4325	PAU4	-2.50357	0.0155141	yes	down
gene4046	TOS4	-2.50735	0.000345214	yes	down
gene5658	DFR1	-2.50815	0.000290247	yes	down
gene3065	ACO2	-2.50867	0.00028079	yes	down
gene309	AAC3	-2.5168	0.000855089	yes	down
gene5323	SPO21	-2.52551	0.000285584	yes	down
gene5014	MEP2	-2.52925	0.000255005	yes	down
gene4545	ARG7	-2.53173	0.000248212	yes	down
gene5848	ICY2	-2.54073	0.00023839	yes	down
gene812	RPL41B	-2.54089	0.000238144	yes	down
gene5015	AAH1	-2.55934	0.000225884	yes	down
gene1823	SEC53	-2.56835	0.000206655	yes	down
gene5376	RPP2A	-2.57415	0.000200099	yes	down
gene6152	YMC1	-2.57881	0.00020225	yes	down
gene4202	SPO77	-2.58203	0.00051067	yes	down
gene3862	RPL15A	-2.58771	0.00018605	yes	down
gene2223	YGR018C	-2.60097	0.000211347	yes	down
gene3340	HAM1	-2.60651	0.000180031	yes	down
gene3655	RPL14A	-2.61164	0.000165267	yes	down
gene2828	YIL163C	-2.62283	0.00019334	yes	down
gene826	YDL121C	-2.63006	0.000155375	yes	down
gene5529	LEU9	-2.63072	0.000154818	yes	down
gene5824	SAM4	-2.6364	0.000148086	yes	down
gene566	HIS4	-2.66219	0.000126526	yes	down
gene2245	YGR035C	-2.68998	0.000188632	yes	down
gene3054	YJL213W	-2.69781	0.00011233	yes	down
gene5091	SUN4	-2.70227	0.000104277	yes	down
gene2810	YHR214C-E	-2.70356	0.0144137	yes	down
gene5787	RPS12	-2.71722	9.48527e-05	yes	down
gene1643	HIS1	-2.71775	9.46498e-05	yes	down
gene4593	ILV2	-2.72056	9.31237e-05	yes	down
gene864	RPP1A	-2.74516	8.16244e-05	yes	down
gene2720	SPL2	-2.75616	0.00014387	yes	down
gene4409	IMD4	-2.77002	7.28752e-05	yes	down
gene6240	ASN1	-2.77157	7.10592e-05	yes	down
gene481	RIB5	-2.79314	6.33607e-05	yes	down
gene2726	RPL42B	-2.79333	6.3266e-05	yes	down
gene3383	NNF1	-2.7949	6.93446e-05	yes	down
gene6140	RPL43A	-2.8086	5.83365e-05	yes	down
gene5736	SFG1	-2.81343	6.22214e-05	yes	down
gene3286	ILV3	-2.82926	5.20602e-05	yes	down
gene1489	IRC4	-2.83262	6.43768e-05	yes	down
gene4211	DIC1	-2.8369	5.04822e-05	yes	down
gene3535	OAC1	-2.84454	4.80759e-05	yes	down
gene1101	HOM2	-2.84474	4.78956e-05	yes	down
gene100	PHO11	-2.84539	6.62246e-05	yes	down
gene3481	STE3	-2.84782	0.000154499	yes	down
gene3034	DAL3	-2.86556	4.78887e-05	yes	down
gene5946	YPL152W-A	-2.88509	0.00396476	yes	down
gene6147	NHP6A	-2.88756	3.8485e-05	yes	down
gene6018	RPS9A	-2.89624	3.69135e-05	yes	down
gene2750	SOL3	-2.90279	3.55447e-05	yes	down
gene2811	PHO12	-2.91857	3.93844e-05	yes	down
gene5272	ARG8	-2.92825	3.08535e-05	yes	down
gene5550	ORT1	-2.93079	3.15578e-05	yes	down
gene4299	TSR2	-2.93682	3.05892e-05	yes	down
gene1984	SDT1	-2.94342	2.86104e-05	yes	down
gene4579	SNZ1	-2.94468	2.79917e-05	yes	down
gene3314	ANB1	-2.95242	8.22555e-05	yes	down
gene981	KRS1	-2.98102	2.27581e-05	yes	down
gene3439	SRY1	-3.01498	1.91687e-05	yes	down
gene2805	YHR213W-B	-3.04805	0.000172679	yes	down
gene5626	HIS3	-3.05048	1.56396e-05	yes	down
gene5132	HHF2	-3.07145	1.38349e-05	yes	down
gene1841	CAF16	-3.08476	1.30358e-05	yes	down
gene4204	YLR342W-A	-3.10012	1.96925e-05	yes	down
gene938	MCD1	-3.18599	8.84255e-06	yes	down
gene1533	UTR2	-3.18754	7.72969e-06	yes	down
gene571	FRM2	-3.19607	4.67672e-05	yes	down
gene4980	RPS3	-3.22728	5.68378e-06	yes	down
gene1296	HXT6	-3.27875	4.81124e-06	yes	down
gene2088	YGL117W	-3.28609	4.08893e-06	yes	down
gene724	HO	-3.31579	4.60236e-06	yes	down
gene327	YMC2	-3.34702	3.02096e-06	yes	down
gene1783	TMT1	-3.39057	2.22268e-06	yes	down
gene2593	ARG4	-3.41335	1.93392e-06	yes	down
gene1940	IRC7	-3.44115	1.72067e-06	yes	down
gene1660	ARG5%2C6	-3.44317	1.63015e-06	yes	down
gene53	LDS1	-3.44585	0.0197869	yes	down
gene225	HHF1	-3.45409	1.52574e-06	yes	down
gene365	ADH5	-3.55657	8.38236e-07	yes	down
gene3380	CPA2	-3.56374	7.9706e-07	yes	down
gene2827	NIT1	-3.60556	6.70366e-07	yes	down
gene5832	DIP5	-3.64623	5.26951e-07	yes	down
gene1307	TRP4	-3.65548	4.88105e-07	yes	down
gene2607	YHI9	-3.66132	4.65503e-07	yes	down
gene3382	YJR111C	-3.69501	3.85537e-07	yes	down
gene3176	ARG3	-3.70975	3.58272e-07	yes	down
gene2197	LEU1	-3.71556	3.19412e-07	yes	down
gene1951	ZRT1	-3.83803	1.52419e-07	yes	down
gene753	GGC1	-3.87158	1.31817e-07	yes	down
gene2826	YIL165C	-3.87957	1.42811e-07	yes	down
gene5715	YOR293C-A	-3.944	0.00406644	yes	down
gene2749	MPC2	-4.0568	3.95779e-08	yes	down
gene2812	IMD2	-4.12112	1.08194e-07	yes	down
gene4126	YLR264C-A	-4.20863	1.54433e-08	yes	down
gene1474	YDR524W-A	-4.24722	1.21283e-08	yes	down
gene3050	YJL218W	-4.46279	6.65856e-06	yes	down
gene5259	ZPS1	-4.509	2.61034e-09	yes	down
gene5355	ARG1	-4.62874	1.055e-09	yes	down
gene6064	SRL4	-4.84991	3.64206e-09	yes	down

## Sheet: C2
gene_id	Gene name	logFC	P Value	Significant	Regulate
gene4860	RPL18B	-1.50921	0.024119	yes	down
gene1677	UTP7	-1.51828	0.0231659	yes	down
gene1663	VTC1	-1.52093	0.0228534	yes	down
gene1412	MFA1	-1.52141	0.023029	yes	down
gene2409	TYS1	-1.53097	0.0220455	yes	down
gene365	ADH5	-1.5331	0.022078	yes	down
gene1514	HAT2	-1.5345	0.0220185	yes	down
gene3420	BAT2	-1.54257	0.0211461	yes	down
gene5424	UTP23	-1.54421	0.0215154	yes	down
gene1274	ASP1	-1.54457	0.0211646	yes	down
gene3054	YJL213W	-1.54672	0.0231181	yes	down
gene4267	RPL31B	-1.54856	0.0206071	yes	down
gene24	GCV3	-1.55033	0.0205248	yes	down
gene5858	CIN2	-1.55449	0.022811	yes	down
gene1535	UTR4	-1.55701	0.0204727	yes	down
gene1543	SPF1	-1.56164	0.0195478	yes	down
gene854	RAM1	-1.56316	0.0203467	yes	down
gene1515	POL5	-1.56626	0.019269	yes	down
gene5014	MEP2	-1.57281	0.0189292	yes	down
gene1704	GLE2	-1.57361	0.0189251	yes	down
gene1267	YDR316W-B	-1.58057	0.0224266	yes	down
gene1660	ARG5%2C6	-1.58202	0.0180919	yes	down
gene2475	MGA1	-1.58648	0.0200112	yes	down
gene80	ADE1	-1.59223	0.0174129	yes	down
gene1582	NUG1	-1.59227	0.0174064	yes	down
gene684	FIG2	-1.5975	0.0175712	yes	down
gene1101	HOM2	-1.60152	0.016761	yes	down
gene1718	GLO3	-1.60279	0.01671	yes	down
gene2986	EST3	-1.60451	0.0178015	yes	down
gene172	URA7	-1.60522	0.0165984	yes	down
gene3439	SRY1	-1.60545	0.0169892	yes	down
gene1972	ADE5%2C7	-1.60658	0.0164248	yes	down
gene5385	GAS5	-1.60851	0.0163926	yes	down
gene4416	SUR7	-1.61342	0.0162514	yes	down
gene1752	SPT15	-1.62752	0.0152062	yes	down
gene4610	PKR1	-1.63185	0.0156184	yes	down
gene5132	HHF2	-1.63387	0.0147785	yes	down
gene566	HIS4	-1.63411	0.0147349	yes	down
gene3572	TEF4	-1.63965	0.0144291	yes	down
gene4743	FAA4	-1.64021	0.0144298	yes	down
gene4362	CUE4	-1.64179	0.0166787	yes	down
gene5635	STE4	-1.64332	0.0144113	yes	down
gene3418	YJR146W	-1.6478	0.0187039	yes	down
gene2102	YGL101W	-1.64958	0.0148015	yes	down
gene548	YCL049C	-1.65805	0.0141786	yes	down
gene767	LYS20	-1.66017	0.0133221	yes	down
gene5397	TAT2	-1.66879	0.0131165	yes	down
gene1644	FCY2	-1.6799	0.0122941	yes	down
gene1578	NOP16	-1.68634	0.0120843	yes	down
gene5045	DBP2	-1.68937	0.0118791	yes	down
gene1547	VMA3	-1.69828	0.0114064	yes	down
gene1611	SMB1	-1.70424	0.0114106	yes	down
gene2761	ENO2	-1.70875	0.0109164	yes	down
gene1681	ILV1	-1.71002	0.0109077	yes	down
gene2876	PRM5	-1.71661	0.0108853	yes	down
gene753	GGC1	-1.71713	0.0107701	yes	down
gene1891	GSY1	-1.72791	0.0104436	yes	down
gene1783	TMT1	-1.7322	0.0101244	yes	down
gene2727	CHS7	-1.73329	0.0102572	yes	down
gene1651	CEM1	-1.7335	0.0100739	yes	down
gene1722	NSA2	-1.73892	0.00976294	yes	down
gene1608	CHO1	-1.7398	0.00965894	yes	down
gene3074	RPS22A	-1.74208	0.00955913	yes	down
gene1664	ALD5	-1.74332	0.00951816	yes	down
gene4579	SNZ1	-1.75408	0.00919956	yes	down
gene1531	GDA1	-1.75864	0.00898496	yes	down
gene2879	POR2	-1.76423	0.00950811	yes	down
gene1706	KAP123	-1.77465	0.00837021	yes	down
gene1589	TIR1	-1.77467	0.014806	yes	down
gene1749	FTR1	-1.78102	0.00843521	yes	down
gene958	GCV1	-1.78461	0.00808026	yes	down
gene1760	BEM2	-1.7851	0.0080122	yes	down
gene2811	PHO12	-1.78657	0.0085861	yes	down
gene1714	SHO1	-1.78694	0.00810421	yes	down
gene4680	GCV2	-1.79198	0.00782388	yes	down
gene3419	HMS2	-1.79679	0.00815794	yes	down
gene1665	RPS24A	-1.79783	0.00759482	yes	down
gene3628	MAE1	-1.8146	0.0070973	yes	down
gene1645	RPL34A	-1.81635	0.00703761	yes	down
gene514	CTP1	-1.81879	0.00708231	yes	down
gene2807	YHR214C-B	-1.8204	0.00703767	yes	down
gene1090	MKC7	-1.82102	0.0073207	yes	down
gene1606	GCD11	-1.84342	0.00627158	yes	down
gene1713	RPL23B	-1.84732	0.00616	yes	down
gene3067	PHO90	-1.84831	0.00635141	yes	down
gene221	RCR1	-1.86315	0.0061584	yes	down
gene6217	CTR1	-1.86554	0.00583812	yes	down
gene3449	STE6	-1.86814	0.0056528	yes	down
gene1576	IRC22	-1.88699	0.00524717	yes	down
gene5523	RAS1	-1.88704	0.00540995	yes	down
gene4818	DIA1	-1.88779	0.00520328	yes	down
gene1761	YER156C	-1.90443	0.00490869	yes	down
gene1342	ATO3	-1.91151	0.00495452	yes	down
gene2363	YGR146C-A	-1.91676	0.020021	yes	down
gene4817	YMR315W-A	-1.9254	0.00670456	yes	down
gene2340	ASN2	-1.9356	0.004221	yes	down
gene5011	MFA2	-1.94543	0.00407128	yes	down
gene5735	SPS4	-1.95579	0.0053211	yes	down
gene1517	RPL12A	-1.95651	0.00384427	yes	down
gene4205	GAS2	-1.96093	0.00413871	yes	down
gene1296	HXT6	-1.96375	0.00455966	yes	down
gene1750	LSM5	-1.96777	0.00383599	yes	down
gene5213	LYS9	-1.97594	0.00352498	yes	down
gene2059	RPL9A	-1.97747	0.0035179	yes	down
gene3091	ASG7	-1.98161	0.00403637	yes	down
gene6295	OPT2	-1.98271	0.00353102	yes	down
gene3380	CPA2	-1.98795	0.0033517	yes	down
gene894	KNH1	-1.99301	0.00354556	yes	down
gene2712	FUR1	-2.07449	0.00233914	yes	down
gene1587	NTF2	-2.09562	0.00206731	yes	down
gene6240	ASN1	-2.09782	0.00203502	yes	down
gene306	TEC1	-2.10223	0.00207109	yes	down
gene6297	SGE1	-2.11677	0.00198611	yes	down
gene2607	YHI9	-2.12111	0.00191837	yes	down
gene2491	YGR266W	-2.127	0.00195002	yes	down
gene378	AMN1	-2.12837	0.00178382	yes	down
gene6040	PDR12	-2.13092	0.00178045	yes	down
gene1686	TRP2	-2.13122	0.00175667	yes	down
gene1869	YFL002W-A	-2.13437	0.023483	yes	down
gene1699	RPS8B	-2.15314	0.00157728	yes	down
gene236	GAL7	-2.15528	0.0048889	yes	down
gene614	SRD1	-2.15947	0.00173651	yes	down
gene3065	ACO2	-2.1673	0.00147935	yes	down
gene1554	TIM9	-2.17342	0.00157776	yes	down
gene4297	IMD3	-2.17623	0.00142446	yes	down
gene1672	YER078W-A	-2.17726	0.0200777	yes	down
gene1596	BIM1	-2.20247	0.00128246	yes	down
gene289	BAP2	-2.22938	0.00110884	yes	down
gene1211	YDR261C-D	-2.22974	0.00119298	yes	down
gene215	HTB2	-2.23421	0.00108244	yes	down
gene1209	YDR261W-B	-2.24522	0.00109332	yes	down
gene3069	ELO1	-2.24845	0.00102571	yes	down
gene5102	YNL054W-B	-2.26794	0.000936303	yes	down
gene1843	STE2	-2.27725	0.000877751	yes	down
gene4424	YML045W	-2.29571	0.00243383	yes	down
gene4821	ADH6	-2.31802	0.000720226	yes	down
gene4014	YLR157C-B	-2.32332	0.000781656	yes	down
gene317	PHO3	-2.37484	0.000568032	yes	down
gene2823	YIL169C	-2.37995	0.000537846	yes	down
gene6255	YPR158C-D	-2.39649	0.000501707	yes	down
gene569	FUS1	-2.44229	0.000436552	yes	down
gene1610	MIG3	-2.48799	0.000351224	yes	down
gene214	HTA2	-2.50059	0.000294905	yes	down
gene2251	YGR038C-B	-2.51275	0.00041423	yes	down
gene6124	YPR027C	-2.51855	0.000460833	yes	down
gene3293	YJR027W	-2.56331	0.000231535	yes	down
gene1740	YER138C	-2.57982	0.000334318	yes	down
gene1727	RPS26B	-2.59284	0.000181857	yes	down
gene5308	YOL103W-B	-2.6126	0.000195493	yes	down
gene2174	AGA2	-2.61888	0.000165643	yes	down
gene5529	LEU9	-2.63196	0.000156261	yes	down
gene5312	IZH4	-2.6544	0.000164715	yes	down
gene5840	YPL257W-B	-2.66862	0.00547185	yes	down
gene4115	YLR256W-A	-2.67362	0.000132	yes	down
gene4481	HXT2	-2.69829	0.000112621	yes	down
gene76	YAR009C	-2.70813	0.000109033	yes	down
gene2245	YGR035C	-2.74685	0.000350693	yes	down
gene5098	YNL058C	-2.80291	7.11362e-05	yes	down
gene3176	ARG3	-2.8227	5.94882e-05	yes	down
gene1643	HIS1	-2.82747	5.27235e-05	yes	down
gene5355	ARG1	-2.82817	5.26528e-05	yes	down
gene309	AAC3	-2.83275	0.000178457	yes	down
gene4526	YMR045C	-2.83939	5.20677e-05	yes	down
gene4877	YNL284C-B	-2.85305	4.8857e-05	yes	down
gene4822	FET4	-2.87777	4.00091e-05	yes	down
gene2232	YGR027W-B	-2.91286	3.58415e-05	yes	down
gene1319	YDR365W-B	-2.93274	4.19545e-05	yes	down
gene4316	SST2	-2.93947	3.02081e-05	yes	down
gene2978	BAR1	-2.96462	2.5392e-05	yes	down
gene210	YBL005W-B	-2.98511	2.36599e-05	yes	down
gene4088	YLR227W-B	-3.04008	1.72902e-05	yes	down
gene3295	YJR029W	-3.135	1.1739e-05	yes	down
gene5824	SAM4	-3.26451	4.92523e-06	yes	down
gene5832	DIP5	-3.29757	4.2451e-06	yes	down
gene288	TIP1	-3.41564	1.9511e-06	yes	down
gene1295	HXT7	-3.42421	3.31782e-06	yes	down
gene5207	AGA1	-3.47675	1.41969e-06	yes	down
gene711	YDL241W	-3.63852	1.14588e-05	yes	down
gene4430	YML039W	-3.82728	1.39765e-05	yes	down
gene700	PAU3	-4.01105	0.00174368	yes	down
gene6229	YPR137C-B	-4.35813	3.81468e-06	yes	down
gene3558	CWP1	-4.3773	1.46576e-08	yes	down
gene4421	PRM6	-4.39809	5.8304e-07	yes	down
gene5307	NDJ1	-4.77141	1.62344e-09	yes	down
gene258	FIG1	-4.91048	1.56656e-08	yes	down
gene4278	INA1	-5.104	6.1998e-11	yes	down
gene1459	GNP1	-5.31469	1.48564e-11	yes	down
gene5405	YOL014W	-6.36134	5.23054e-13	yes	down
gene290	TAT1	-6.44793	1.35569e-14	yes	down
gene1533	UTR2	-6.45123	6.41495e-15	yes	down
gene2966	YIL029C	-6.54216	2.81873e-11	yes	down
gene2810	YHR214C-E	-6.8682	0.00140897	yes	down
gene2812	IMD2	-6.94702	8.85614e-15	yes	down

## Sheet: C3
gene_id	Gene name	logFC	PValue	Significant	Regulate		gene_id	Gene name	logFC	PValue	Significant	Regulate
gene1533	UTR2	-3.18754	7.72969e-06	yes	down		gene1533	UTR2	-6.45123	6.41495e-15	yes	down
gene2812	IMD2	-4.12112	1.08194e-07	yes	down		gene2812	IMD2	-6.94702	8.85614e-15	yes	down
gene5405	YOL014W	-2.49417	0.000569263	yes	down		gene5405	YOL014W	-6.36134	5.23054e-13	yes	down
gene4278	INA1	-2.02772	0.00302649	yes	down		gene4278	INA1	-5.104	6.1998e-11	yes	down
gene5307	NDJ1	-1.63482	0.0172794	yes	down		gene5307	NDJ1	-4.77141	1.62344e-09	yes	down
gene5832	DIP5	-3.64623	5.26951e-07	yes	down		gene5832	DIP5	-3.29757	4.2451e-06	yes	down
gene5824	SAM4	-2.6364	0.000148086	yes	down		gene5824	SAM4	-3.26451	4.92523e-06	yes	down
gene2978	BAR1	-2.39294	0.000515478	yes	down		gene2978	BAR1	-2.96462	2.5392e-05	yes	down
gene5355	ARG1	-4.62874	1.055e-09	yes	down		gene5355	ARG1	-2.82817	5.26528e-05	yes	down
gene1643	HIS1	-2.71775	9.46498e-05	yes	down		gene1643	HIS1	-2.82747	5.27235e-05	yes	down
gene3176	ARG3	-3.70975	3.58272e-07	yes	down		gene3176	ARG3	-2.8227	5.94882e-05	yes	down
gene2174	AGA2	-1.87185	0.00570036	yes	down		gene2174	AGA2	-2.61888	0.000165643	yes	down
gene309	AAC3	-2.5168	0.000855089	yes	down		gene309	AAC3	-2.83275	0.000178457	yes	down
gene1727	RPS26B	-2.41236	0.000454469	yes	down		gene1727	RPS26B	-2.59284	0.000181857	yes	down
gene214	HTA2	-2.46738	0.000346119	yes	down		gene214	HTA2	-2.50059	0.000294905	yes	down
gene2245	YGR035C	-2.68998	0.000188632	yes	down		gene2245	YGR035C	-2.74685	0.000350693	yes	down
gene317	PHO3	-1.64471	0.0149987	yes	down		gene317	PHO3	-2.37484	0.000568032	yes	down
gene215	HTB2	-2.26511	0.00093187	yes	down		gene215	HTB2	-2.23421	0.00108244	yes	down
gene2810	YHR214C-E	-2.70356	0.0144137	yes	down		gene2810	YHR214C-E	-6.8682	0.00140897	yes	down
gene3065	ACO2	-2.50867	0.00028079	yes	down		gene3065	ACO2	-2.1673	0.00147935	yes	down
gene1699	RPS8B	-1.69323	0.011684	yes	down		gene1699	RPS8B	-2.15314	0.00157728	yes	down
gene1686	TRP2	-1.7481	0.00935688	yes	down		gene1686	TRP2	-2.13122	0.00175667	yes	down
gene6040	PDR12	-2.31289	0.000741897	yes	down		gene6040	PDR12	-2.13092	0.00178045	yes	down
gene378	AMN1	-2.33657	0.000666141	yes	down		gene378	AMN1	-2.12837	0.00178382	yes	down
gene2607	YHI9	-3.66132	4.65503e-07	yes	down		gene2607	YHI9	-2.12111	0.00191837	yes	down
gene6240	ASN1	-2.77157	7.10592e-05	yes	down		gene6240	ASN1	-2.09782	0.00203502	yes	down
gene2712	FUR1	-2.40304	0.000495222	yes	down		gene2712	FUR1	-2.07449	0.00233914	yes	down
gene3380	CPA2	-3.56374	7.9706e-07	yes	down		gene3380	CPA2	-1.98795	0.0033517	yes	down
gene2059	RPL9A	-2.47474	0.000335183	yes	down		gene2059	RPL9A	-1.97747	0.0035179	yes	down
gene1517	RPL12A	-1.99322	0.00327286	yes	down		gene1517	RPL12A	-1.95651	0.00384427	yes	down
gene3091	ASG7	-1.85502	0.00637422	yes	down		gene3091	ASG7	-1.98161	0.00403637	yes	down
gene5011	MFA2	-1.52453	0.0227099	yes	down		gene5011	MFA2	-1.94543	0.00407128	yes	down
gene1761	YER156C	-2.25002	0.00104045	yes	down		gene1761	YER156C	-1.90443	0.00490869	yes	down
gene1342	ATO3	-1.57243	0.019523	yes	down		gene1342	ATO3	-1.91151	0.00495452	yes	down
gene5735	SPS4	-2.08133	0.00360474	yes	down		gene5735	SPS4	-1.95579	0.0053211	yes	down
gene3449	STE6	-1.55227	0.0203322	yes	down		gene3449	STE6	-1.86814	0.0056528	yes	down
gene1713	RPL23B	-2.46699	0.000345249	yes	down		gene1713	RPL23B	-1.84732	0.00616	yes	down
gene3067	PHO90	-1.8435	0.0064743	yes	down		gene3067	PHO90	-1.84831	0.00635141	yes	down
gene3628	MAE1	-2.17897	0.00140317	yes	down		gene3628	MAE1	-1.8146	0.0070973	yes	down
gene1665	RPS24A	-2.1273	0.00178224	yes	down		gene1665	RPS24A	-1.79783	0.00759482	yes	down
gene4579	SNZ1	-2.94468	2.79917e-05	yes	down		gene4579	SNZ1	-1.75408	0.00919956	yes	down
gene1664	ALD5	-2.45163	0.000372097	yes	down		gene1664	ALD5	-1.74332	0.00951816	yes	down
gene3074	RPS22A	-2.03251	0.00274792	yes	down		gene3074	RPS22A	-1.74208	0.00955913	yes	down
gene1783	TMT1	-3.39057	2.22268e-06	yes	down		gene1783	TMT1	-1.7322	0.0101244	yes	down
gene753	GGC1	-3.87158	1.31817e-07	yes	down		gene753	GGC1	-1.71713	0.0107701	yes	down
gene1681	ILV1	-1.89649	0.00500703	yes	down		gene1681	ILV1	-1.71002	0.0109077	yes	down
gene1611	SMB1	-1.85594	0.00609523	yes	down		gene1611	SMB1	-1.70424	0.0114106	yes	down
gene5045	DBP2	-1.84937	0.00617787	yes	down		gene5045	DBP2	-1.68937	0.0118791	yes	down
gene1578	NOP16	-1.56226	0.0196855	yes	down		gene1578	NOP16	-1.68634	0.0120843	yes	down
gene566	HIS4	-2.66219	0.000126526	yes	down		gene566	HIS4	-1.63411	0.0147349	yes	down
gene5132	HHF2	-3.07145	1.38349e-05	yes	down		gene5132	HHF2	-1.63387	0.0147785	yes	down
gene2102	YGL101W	-1.65073	0.0145941	yes	down		gene2102	YGL101W	-1.64958	0.0148015	yes	down
gene4610	PKR1	-1.80323	0.00766259	yes	down		gene4610	PKR1	-1.63185	0.0156184	yes	down
gene4416	SUR7	-1.75387	0.00933202	yes	down		gene4416	SUR7	-1.61342	0.0162514	yes	down
gene172	URA7	-2.27099	0.000918086	yes	down		gene172	URA7	-1.60522	0.0165984	yes	down
gene4362	CUE4	-1.73559	0.0113531	yes	down		gene4362	CUE4	-1.64179	0.0166787	yes	down
gene1101	HOM2	-2.84474	4.78956e-05	yes	down		gene1101	HOM2	-1.60152	0.016761	yes	down
gene3439	SRY1	-3.01498	1.91687e-05	yes	down		gene3439	SRY1	-1.60545	0.0169892	yes	down
gene1660	ARG5%2C6	-3.44317	1.63015e-06	yes	down		gene1660	ARG5%2C6	-1.58202	0.0180919	yes	down
gene5014	MEP2	-2.52925	0.000255005	yes	down		gene5014	MEP2	-1.57281	0.0189292	yes	down
gene1672	YER078W-A	-2.15335	0.0136412	yes	down		gene1672	YER078W-A	-2.17726	0.0200777	yes	down
gene4267	RPL31B	-1.73303	0.00999752	yes	down		gene4267	RPL31B	-1.54856	0.0206071	yes	down
gene2409	TYS1	-1.91877	0.00457847	yes	down		gene2409	TYS1	-1.53097	0.0220455	yes	down
gene365	ADH5	-3.55657	8.38236e-07	yes	down		gene365	ADH5	-1.5331	0.022078	yes	down
gene5858	CIN2	-2.25486	0.00112541	yes	down		gene5858	CIN2	-1.55449	0.022811	yes	down
gene1663	VTC1	-1.6273	0.0152377	yes	down		gene1663	VTC1	-1.52093	0.0228534	yes	down
gene1412	MFA1	-1.59232	0.0175994	yes	down		gene1412	MFA1	-1.52141	0.023029	yes	down
gene3054	YJL213W	-2.69781	0.00011233	yes	down		gene3054	YJL213W	-1.54672	0.0231181	yes	down
