# Supplementary material for: Enhancement of Sphingolipid Synthesis Improves Osmotic Tolerance of Saccharomyces cerevisiae
Source: Appl Environ Microbiol. 2020 Apr 1;86(8):e02911-19. doi: 10.1128/AEM.02911-19 (PMC7117927; doi:10.1128/AEM.02911-19)
Supplement: Supplemental file 4 [file AEM.02911-19-sd004.xlsx]

## Sheet: Brife description
Files
C1	Compared the mRNA level of mutant XCG001at 0 M NaCl with that of the wild-type srain at 0 M NaCl, the upregulated genes were listed in file C1.
C2	Compared the mRNA level of mutant XCG001 at 1.5 M NaCl with that of the wild-type srain at 1.5 M NaCl, the upregulated genes were listed in file C2.
C3	The commonly upregulated genes between C1 and C2

## Sheet: C1
gene_id	GeneSymbol	logFC	PValue	Significant	Regulate
gene103	YBL111C	5.96912	0.0219002	yes	up
gene5812	YOR394C-A	5.96912	0.0219002	yes	up
gene4822	FET4	4.83943	2.69e-10	yes	up
gene1654	VHR2	4.31227	1.1e-08	yes	up
gene5207	AGA1	4.1474	2.51e-08	yes	up
gene3753	PTR2	4.14271	4.21e-08	yes	up
gene2519	YHL049C	4.05716	0.00229484	yes	up
gene1534	CYC7	3.73587	1.52e-06	yes	up
gene1816	ZNF1	3.6679	9.53e-06	yes	up
gene1740	YER138C	3.5451	2.77e-06	yes	up
gene1800	YRF1-2	3.53824	0.000405979	yes	up
gene1459	GNP1	3.52004	1.09e-06	yes	up
gene1650	FCY22	3.39385	2.71e-06	yes	up
gene1533	UTR2	3.32598	3.23e-06	yes	up
gene1798	YER188C-A	3.31065	0.000533686	yes	up
gene1267	YDR316W-B	3.29242	1.14e-05	yes	up
gene4631	NDE1	3.02724	1.8e-05	yes	up
gene905	BSC1	3.00565	5.68e-05	yes	up
gene4115	YLR256W-A	2.98964	2.49e-05	yes	up
gene788	YDL159W-B	2.97941	0.000381713	yes	up
gene258	FIG1	2.92938	7.85e-05	yes	up
gene1817	YFL051C	2.86496	0.00130646	yes	up
gene4975	YNL184C	2.77972	0.00910829	yes	up
gene4821	ADH6	2.73471	8.65e-05	yes	up
gene1570	MIT1	2.73398	9.55e-05	yes	up
gene1708	LSM4	2.7321	9.47e-05	yes	up
gene1971	YGL235W	2.72479	0.0222081	yes	up
gene904	PRM7	2.67488	0.000159157	yes	up
gene290	TAT1	2.67291	0.00012255	yes	up
gene1164	ADR1	2.66532	0.000133654	yes	up
gene3603	DEF1	2.64659	0.000139262	yes	up
gene4247	SWC7	2.64554	0.000908509	yes	up
gene518	PHO89	2.6156	0.000253946	yes	up
gene4607	ADE17	2.60919	0.000167086	yes	up
gene1649	FCY21	2.54763	0.000248695	yes	up
gene4818	DIA1	2.53579	0.000245292	yes	up
gene3558	CWP1	2.51403	0.000328726	yes	up
gene4049	SKG3	2.48945	0.000376094	yes	up
gene1799	YER189W	2.48838	0.00463965	yes	up
gene4278	INA1	2.4859	0.000318189	yes	up
gene168	FUI1	2.45792	0.000384205	yes	up
gene4817	YMR315W-A	2.454	0.000755414	yes	up
gene1530	YEL043W	2.44989	0.000390054	yes	up
gene6187	YPR096C	2.43971	0.0155141	yes	up
gene684	FIG2	2.41383	0.000483881	yes	up
gene3613	YKL044W	2.41073	0.00745943	yes	up
gene4421	PRM6	2.39021	0.00128092	yes	up
gene1319	YDR365W-B	2.35918	0.000708589	yes	up
gene1550	RIP1	2.34623	0.000648496	yes	up
gene2251	YGR038C-B	2.34466	0.000893385	yes	up
gene5749	SCD5	2.34062	0.000684127	yes	up
gene4014	YLR157C-B	2.3387	0.000717387	yes	up
gene6229	YPR137C-B	2.3349	0.00256733	yes	up
gene5285	MDH2	2.32184	0.000740967	yes	up
gene4088	YLR227W-B	2.29302	0.000826304	yes	up
gene1767	YER160C	2.29165	0.00099343	yes	up
gene5213	LYS9	2.27846	0.000871183	yes	up
gene1501	HXT13	2.26706	0.00265632	yes	up
gene6253	YPR158W-B	2.2499	0.00200774	yes	up
gene4585	SRT1	2.22661	0.00694389	yes	up
gene1759	OXA1	2.2202	0.00119232	yes	up
gene1775	BCK2	2.21746	0.00121162	yes	up
gene3455	EAP1	2.20654	0.00130171	yes	up
gene4837	EGT2	2.19439	0.00130524	yes	up
gene1729	PMD1	2.18596	0.00140734	yes	up
gene2468	YAP1802	2.17677	0.0015767	yes	up
gene5563	YOR142W-B	2.17462	0.00175592	yes	up
gene4533	YMR050C	2.14837	0.00211806	yes	up
gene1496	YEL075C	2.12102	0.0132091	yes	up
gene1679	YER084W	2.12102	0.0132091	yes	up
gene3293	YJR027W	2.12042	0.00192166	yes	up
gene3155	YJL107C	2.11657	0.00377011	yes	up
gene2535	GOS1	2.11558	0.00208311	yes	up
gene1614	FIR1	2.11449	0.00197398	yes	up
gene1707	SWI4	2.11054	0.00199767	yes	up
gene4913	NRD1	2.0941	0.00222668	yes	up
gene5346	RTG1	2.09076	0.00261959	yes	up
gene4483	CLU1	2.06916	0.00233109	yes	up
gene755	SEC31	2.06709	0.00236928	yes	up
gene711	YDL241W	2.06053	0.00488978	yes	up
gene201	FMT1	2.05077	0.00478561	yes	up
gene805	RPO21	2.03706	0.00271539	yes	up
gene5840	YPL257W-B	2.02722	0.0155279	yes	up
gene2669	STE12	2.01901	0.00297599	yes	up
gene5430	YOR008C-A	2.01799	0.023483	yes	up
gene1557	MMS21	2.00653	0.00458814	yes	up
gene4962	WHI3	2.00265	0.00327247	yes	up
gene2219	MSB2	1.99741	0.00325639	yes	up
gene3386	YJR115W	1.97392	0.00660923	yes	up
gene5241	COS10	1.97348	0.0041537	yes	up
gene1774	DNF1	1.95666	0.00387397	yes	up
gene2683	TRA1	1.95178	0.00397721	yes	up
gene1748	UBP5	1.94674	0.00409836	yes	up
gene1518	MAK10	1.93155	0.0044059	yes	up
gene4481	HXT2	1.93153	0.00439703	yes	up
gene1627	SAH1	1.91691	0.00455958	yes	up
gene3362	IME1	1.89371	0.00736186	yes	up
gene430	DUR1%2C2	1.89089	0.00517564	yes	up
gene637	ELO2	1.88343	0.00537078	yes	up
gene4589	YMR105W-A	1.88181	0.0183152	yes	up
gene4164	ACO1	1.8743	0.00550304	yes	up
gene1710	BOI2	1.87409	0.00554644	yes	up
gene1659	MOT2	1.86562	0.00578257	yes	up
gene306	TEC1	1.85069	0.00619829	yes	up
gene4200	VRP1	1.84476	0.0064008	yes	up
gene239	FUR4	1.84109	0.00720669	yes	up
gene133	YBL081W	1.83712	0.00737918	yes	up
gene4886	PRM1	1.82454	0.00743104	yes	up
gene568	RNQ1	1.82004	0.00702273	yes	up
gene1537	ANP1	1.81811	0.0070361	yes	up
gene1552	GEA2	1.81317	0.00716977	yes	up
gene1632	SAP1	1.81063	0.00747186	yes	up
gene2200	YGL006W-A	1.80843	0.0132393	yes	up
gene2571	QCR10	1.79869	0.00805059	yes	up
gene4256	ATP10	1.79349	0.0107086	yes	up
gene2172	MIG1	1.79148	0.00804684	yes	up
gene2678	HXT4	1.78926	0.00788956	yes	up
gene4494	SOK2	1.77588	0.00853105	yes	up
gene1695	UBP9	1.77515	0.00870595	yes	up
gene559	SRO9	1.77268	0.00874664	yes	up
gene2735	SKG6	1.76888	0.0090345	yes	up
gene4066	ENT2	1.76555	0.00880929	yes	up
gene2837	GUT2	1.7645	0.00921283	yes	up
gene3792	VPS13	1.74999	0.00935484	yes	up
gene5243	PAU6	1.74876	0.0195027	yes	up
gene1539	HYP2	1.74549	0.00942034	yes	up
gene3295	YJR029W	1.74469	0.00985655	yes	up
gene1606	GCD11	1.74292	0.00952951	yes	up
gene3441	URA1	1.74194	0.00956657	yes	up
gene3388	STE24	1.7417	0.00976499	yes	up
gene1589	TIR1	1.73466	0.0169161	yes	up
gene4776	DSK2	1.73216	0.0100687	yes	up
gene3442	OXP1	1.72473	0.0105482	yes	up
gene5794	YOR376W-A	1.72311	0.0145272	yes	up
gene1677	UTP7	1.71168	0.0108946	yes	up
gene1642	GIP2	1.7105	0.0123721	yes	up
gene1651	CEM1	1.69749	0.0116276	yes	up
gene4877	YNL284C-B	1.69729	0.0116205	yes	up
gene437	SDS24	1.69635	0.0118229	yes	up
gene3870	YLR035C-A	1.6942	0.0189861	yes	up
gene1311	EAF1	1.69214	0.0120955	yes	up
gene6217	CTR1	1.69041	0.0119785	yes	up
gene1676	SER3	1.68571	0.0120604	yes	up
gene1531	GDA1	1.6769	0.012502	yes	up
gene3763	FLO10	1.67504	0.018182	yes	up
gene1721	RSP5	1.67122	0.0127953	yes	up
gene4221	ADE13	1.66919	0.0128296	yes	up
gene3047	VTH2	1.6691	0.021071	yes	up
gene160	PIN4	1.66885	0.0130109	yes	up
gene1602	RPN3	1.66782	0.0129328	yes	up
gene1582	NUG1	1.66695	0.0129782	yes	up
gene2692	GGA2	1.66285	0.0133626	yes	up
gene5242	YNR075C-A	1.66172	0.0164131	yes	up
gene2807	YHR214C-B	1.66154	0.0134159	yes	up
gene1685	PTC2	1.65692	0.0135386	yes	up
gene1684	DOT6	1.64858	0.0139643	yes	up
gene6010	RLM1	1.64702	0.0145158	yes	up
gene4373	RPM2	1.64584	0.0144991	yes	up
gene5288	HRP1	1.6449	0.014305	yes	up
gene1678	GET2	1.64476	0.0143519	yes	up
gene2796	SKN7	1.64449	0.014568	yes	up
gene6255	YPR158C-D	1.64274	0.0143787	yes	up
gene1591	PRE1	1.64048	0.0144375	yes	up
gene1972	ADE5%2C7	1.64019	0.0143949	yes	up
gene1543	SPF1	1.6382	0.0145183	yes	up
gene1709	TMN3	1.63588	0.0149176	yes	up
gene5308	YOL103W-B	1.63465	0.0153637	yes	up
gene1157	YDR210W-D	1.62955	0.0161912	yes	up
gene1689	TSC11	1.62073	0.0157857	yes	up
gene5405	YOL014W	1.61846	0.0169296	yes	up
gene4797	LCB1	1.61422	0.0161055	yes	up
gene4819	YMR316C-A	1.61237	0.0215044	yes	up
gene2010	MDS3	1.60898	0.0166741	yes	up
gene1953	HXK2	1.60762	0.0163358	yes	up
gene2322	YGR109W-B	1.60659	0.0170303	yes	up
gene1628	ERG28	1.60591	0.0168544	yes	up
gene4405	NTE1	1.60412	0.0171974	yes	up
gene1600	SBH2	1.60077	0.0170288	yes	up
gene6157	ROX1	1.60071	0.017309	yes	up
gene1714	SHO1	1.59961	0.0171165	yes	up
gene2812	IMD2	1.59802	0.0175633	yes	up
gene1760	BEM2	1.59695	0.0170546	yes	up
gene76	YAR009C	1.59457	0.0175766	yes	up
gene3161	MEF2	1.59301	0.0189211	yes	up
gene317	PHO3	1.59199	0.0176116	yes	up
gene3627	IXR1	1.58751	0.0179981	yes	up
gene1777	RPH1	1.58641	0.0179937	yes	up
gene165	COR1	1.58379	0.017999	yes	up
gene4982	TDA7	1.56895	0.0195541	yes	up
gene1630	ACA1	1.56052	0.0203019	yes	up
gene5088	FKH2	1.55893	0.0203154	yes	up
gene1756	UBP3	1.5546	0.0201932	yes	up
gene1502	YEL068C	1.5523	0.0213982	yes	up
gene1211	YDR261C-D	1.55218	0.0209414	yes	up
gene1542	MCM3	1.54467	0.0210415	yes	up
gene3928	KIN2	1.54359	0.0214128	yes	up
gene1595	FAA2	1.54293	0.0219156	yes	up
gene1939	HXK1	1.54193	0.0211331	yes	up
gene5440	ROD1	1.5369	0.0225516	yes	up
gene3544	HAP4	1.53102	0.0221579	yes	up
gene6295	OPT2	1.52939	0.0223983	yes	up
gene2475	MGA1	1.52877	0.02452	yes	up
gene1637	RSM18	1.52722	0.0226626	yes	up
gene5148	PUB1	1.52602	0.0224239	yes	up
gene1975	EMC4	1.51429	0.0238888	yes	up
gene2856	VHS2	1.51315	0.0244178	yes	up
gene1661	RNR1	1.51064	0.0237731	yes	up
gene4813	ELP6	1.5106	0.0249683	yes	up
gene1576	IRC22	1.5102	0.0238402	yes	up
gene28	CLN3	1.50283	0.0252273	yes	up
gene1022	SED1	1.50181	0.0244514	yes	up
gene5668	SRL1	1.50015	0.0246594	yes	up

## Sheet: C2
gene_id	GeneSymbol	logFC	PValue	Significant	Regulate
gene1805	YFL065C	6.70595	0.00286389	yes	up
gene5659	HES1	5.46901	5.33141e-12	yes	up
gene5825	PBI1	5.20367	2.61795e-11	yes	up
gene318	PHO5	4.81148	3.26678e-10	yes	up
gene3890	ERG3	4.53829	1.88354e-09	yes	up
gene2460	YHB1	4.3862	5.02232e-09	yes	up
gene3481	STE3	4.2163	6.84091e-08	yes	up
gene4806	SCW10	3.97498	6.58835e-08	yes	up
gene2579	ERG11	3.9425	8.00755e-08	yes	up
gene2720	SPL2	3.76781	4.9883e-07	yes	up
gene3422	DAN1	3.74123	5.06782e-07	yes	up
gene2272	ERG25	3.62511	5.52115e-07	yes	up
gene5046	CYB5	3.61943	6.30345e-07	yes	up
gene4822	FET4	3.58615	7.10519e-07	yes	up
gene6241	YPR145C-A	3.54319	9.71866e-07	yes	up
gene1230	PHM6	3.46819	2.31992e-06	yes	up
gene5233	DSE4	3.32888	3.21851e-06	yes	up
gene3050	YJL218W	3.26569	0.00254733	yes	up
gene4692	CLN1	3.13948	1.00281e-05	yes	up
gene2194	ERG4	3.10762	1.13381e-05	yes	up
gene1661	RNR1	3.09367	1.26893e-05	yes	up
gene2984	TIR3	3.09054	1.59752e-05	yes	up
gene2400	ERG1	3.06473	1.42811e-05	yes	up
gene4340	PHO84	3.05714	1.4942e-05	yes	up
gene4056	YLR194C	3.00897	1.96154e-05	yes	up
gene518	PHO89	2.9883	3.06076e-05	yes	up
gene4493	ERG5	2.94277	2.8192e-05	yes	up
gene3441	URA1	2.89621	3.65084e-05	yes	up
gene3157	SET4	2.87211	4.69436e-05	yes	up
gene938	MCD1	2.81284	6.81012e-05	yes	up
gene4871	PCL1	2.78604	6.83641e-05	yes	up
gene2510	BIO2	2.74776	8.45089e-05	yes	up
gene4461	ERG6	2.7387	8.58513e-05	yes	up
gene382	TOS1	2.71996	9.36823e-05	yes	up
gene4696	ERG2	2.7166	9.63347e-05	yes	up
gene5736	SFG1	2.68153	0.000124182	yes	up
gene724	HO	2.67627	0.000154772	yes	up
gene4861	TOS6	2.65719	0.000139295	yes	up
gene2401	ATF2	2.65575	0.000150467	yes	up
gene2735	SKG6	2.58805	0.000214507	yes	up
gene277	YBR056W-A	2.58698	0.000194525	yes	up
gene2414	CRH1	2.58014	0.000193961	yes	up
gene3103	CIS3	2.57728	0.000197939	yes	up
gene299	ECM33	2.57028	0.000204014	yes	up
gene3315	CYC1	2.55287	0.000250545	yes	up
gene1162	UPC2	2.51235	0.000277947	yes	up
gene5668	SRL1	2.50228	0.000289181	yes	up
gene2805	YHR213W-B	2.4667	0.00266168	yes	up
gene2503	SCW4	2.46663	0.000346576	yes	up
gene5935	SVS1	2.46612	0.000352681	yes	up
gene5206	MVD1	2.46278	0.000358479	yes	up
gene2870	SIM1	2.44406	0.000388731	yes	up
gene2179	SCW11	2.38817	0.000513999	yes	up
gene1525	PAU2	2.37195	0.000640121	yes	up
gene292	YBR071W	2.35735	0.000603795	yes	up
gene1258	GIC2	2.32246	0.00075999	yes	up
gene2206	ERG26	2.32218	0.000714937	yes	up
gene2728	DSE2	2.27756	0.000879359	yes	up
gene4837	EGT2	2.26035	0.000958015	yes	up
gene4046	TOS4	2.23595	0.00129562	yes	up
gene3819	YEH1	2.23395	0.00114298	yes	up
gene3712	YSR3	2.18504	0.00138194	yes	up
gene1577	MNN1	2.18043	0.00140992	yes	up
gene875	BDF2	2.16337	0.00151193	yes	up
gene4472	YMR001C-A	2.14421	0.00469477	yes	up
gene5091	SUN4	2.13676	0.00172924	yes	up
gene5414	CSI2	2.12892	0.00196073	yes	up
gene1458	GIN4	2.12727	0.00184812	yes	up
gene5400	YOL019W	2.11695	0.00196731	yes	up
gene4609	YMR122W-A	2.09678	0.00204534	yes	up
gene5258	HPF1	2.09365	0.0020803	yes	up
gene2320	CLB6	2.06321	0.00569028	yes	up
gene2191	YGL015C	2.0466	0.0200777	yes	up
gene2369	RSR1	2.04533	0.00284782	yes	up
gene4709	GAS3	2.03481	0.00293268	yes	up
gene3102	HSP150	2.02607	0.00281193	yes	up
gene2772	SSP1	1.9935	0.0129426	yes	up
gene5843	CLN2	1.99211	0.00335079	yes	up
gene2617	MSC7	1.98441	0.00341798	yes	up
gene1764	YER158C	1.97664	0.00354268	yes	up
gene6277	DPB2	1.97453	0.00412654	yes	up
gene4203	FKS1	1.96547	0.00369977	yes	up
gene6069	ERG10	1.96245	0.00375286	yes	up
gene6018	RPS9A	1.92328	0.0045206	yes	up
gene287	NRG2	1.86922	0.00574603	yes	up
gene3184	PRY1	1.85969	0.00584043	yes	up
gene3073	RPS14B	1.84966	0.006272	yes	up
gene1627	SAH1	1.84777	0.00614381	yes	up
gene5574	PDR5	1.84381	0.00625302	yes	up
gene2678	HXT4	1.84368	0.0062582	yes	up
gene2404	RNR4	1.82959	0.00663993	yes	up
gene2771	GND1	1.82632	0.00672582	yes	up
gene1475	YDR524C-B	1.8149	0.00706031	yes	up
gene2561	YHL009W-B	1.80587	0.00917181	yes	up
gene4114	HAP1	1.79445	0.00771206	yes	up
gene3781	YLL053C	1.7832	0.00890032	yes	up
gene401	SMP1	1.77695	0.00836591	yes	up
gene971	MRH1	1.7737	0.00837928	yes	up
gene695	GIT1	1.76551	0.00881873	yes	up
gene3473	ASH1	1.76412	0.00882164	yes	up
gene6212	CLB2	1.7601	0.00923151	yes	up
gene3529	PGM1	1.75934	0.00923311	yes	up
gene6167	TKL1	1.75341	0.00912297	yes	up
gene3552	HSL1	1.73811	0.00982978	yes	up
gene6011	YPL088W	1.73443	0.00999909	yes	up
gene4808	GAS1	1.71745	0.0105577	yes	up
gene4146	CTS1	1.70614	0.011054	yes	up
gene2621	NCP1	1.67671	0.0124869	yes	up
gene3933	ERG27	1.67505	0.0126449	yes	up
gene107	SRO77	1.66001	0.0134754	yes	up
gene5053	POL1	1.65928	0.0139878	yes	up
gene1498	RMD6	1.64654	0.0145884	yes	up
gene5223	BIO4	1.63507	0.0155699	yes	up
gene313	POL30	1.62861	0.0157955	yes	up
gene3673	PRY2	1.62718	0.0152603	yes	up
gene2540	YHL026C	1.61591	0.016158	yes	up
gene6213	CLB5	1.61082	0.0185882	yes	up
gene75	SEN34	1.60162	0.0188433	yes	up
gene5971	HHO1	1.5944	0.0178642	yes	up
gene4175	CDC3	1.5764	0.018625	yes	up
gene5140	EFM6	1.57027	0.0203825	yes	up
gene204	ALK2	1.56616	0.0203541	yes	up
gene6065	SVL3	1.55906	0.0199305	yes	up
gene1953	HXK2	1.55689	0.0198728	yes	up
gene5804	PHR1	1.5568	0.0207302	yes	up
gene3090	YJL171C	1.55444	0.0201332	yes	up
gene59	CYS3	1.53929	0.0212671	yes	up
gene637	ELO2	1.52768	0.022923	yes	up
gene2750	SOL3	1.51354	0.0237437	yes	up
gene4821	ADH6	1.51175	0.0237468	yes	up
gene2767	OYE2	1.50938	0.0238146	yes	up

## Sheet: C3
gene_id	GeneSymbol	logFC（0）	PValue	Significant	Regulate		gene_id	GeneSymbol	logFC（N）	PValue	Significant	Regulate
gene4822	FET4	4.83943	2.69e-10	yes	up		gene4822	FET4	3.58615	7.10519e-07	yes	up
gene4821	ADH6	2.73471	8.65e-05	yes	up		gene4821	ADH6	1.51175	0.0237468	yes	up
gene518	PHO89	2.6156	0.000253946	yes	up		gene518	PHO89	2.9883	3.06076e-05	yes	up
gene4837	EGT2	2.19439	0.00130524	yes	up		gene4837	EGT2	2.26035	0.000958015	yes	up
gene1627	SAH1	1.91691	0.00455958	yes	up		gene1627	SAH1	1.84777	0.00614381	yes	up
gene2678	HXT4	1.78926	0.00788956	yes	up		gene2678	HXT4	1.84368	0.0062582	yes	up
gene2735	SKG6	1.76888	0.0090345	yes	up		gene2735	SKG6	2.58805	0.000214507	yes	up
gene637	ELO2	1.88343	0.00537078	yes	up		gene637	ELO2	1.52768	0.022923	yes	up
gene3441	URA1	1.74194	0.00956657	yes	up		gene3441	URA1	2.89621	3.65084e-05	yes	up
gene1953	HXK2	1.60762	0.0163358	yes	up		gene1953	HXK2	1.55689	0.0198728	yes	up
gene103	YBL111C	5.96912	0.0219002	yes	up		gene103	YBL111C	1.57961	0.251568	yes	up
gene1661	RNR1	1.51064	0.0237731	yes	up		gene1661	RNR1	3.09367	1.26893e-05	yes	up
gene5668	SRL1	1.50015	0.0246594	yes	up		gene5668	SRL1	2.50228	0.000289181	yes	up
