# Supplementary material for: Enhancement of Sphingolipid Synthesis Improves Osmotic Tolerance of Saccharomyces cerevisiae
Source: Appl Environ Microbiol. 2020 Apr 1;86(8):e02911-19. doi: 10.1128/AEM.02911-19 (PMC7117927; doi:10.1128/AEM.02911-19)
Supplement: Supplemental file 5 [file AEM.02911-19-sd005.xlsx]

## Sheet: Brife description
Files
C1	Compared the mRNA level of mutant XCG001 at 0 M NaCl with that of the wild-type srain at 0 M NaCl, the downregulated genes were listed in file C1.
C2	Compared the mRNA level of mutant XCG001 at 1.5 M NaCl with that of the wild-type srain at 1.5 M NaCl, the downregulated genes were listed in file C2.
C3	The commonly downregulated genes between C1 and C2

## Sheet: C1
gene_id	GeneSymbol	logFC	PValue	Significant	Regulate
gene4767	TMA23	-1.50002	0.0250167	yes	down
gene4923	ZWF1	-1.50086	0.0245929	yes	down
gene3929	HRT3	-1.50396	0.0245586	yes	down
gene5593	DCS2	-1.50709	0.0245627	yes	down
gene3033	DAL7	-1.50791	0.0242839	yes	down
gene3192	PSF2	-1.51323	0.0241414	yes	down
gene2527	ARN1	-1.51969	0.0238067	yes	down
gene5272	ARG8	-1.52951	0.0221164	yes	down
gene5650	MCP1	-1.53023	0.0226465	yes	down
gene3775	GTT2	-1.53109	0.0235943	yes	down
gene4750	HOR7	-1.53327	0.0217257	yes	down
gene1204	HSP78	-1.54016	0.0212067	yes	down
gene3237	KAR2	-1.54269	0.0209635	yes	down
gene10	BDH2	-1.54353	0.0214712	yes	down
gene4029	SHH4	-1.54537	0.0243445	yes	down
gene6147	NHP6A	-1.54567	0.0208005	yes	down
gene5363	DDR2	-1.55002	0.0217943	yes	down
gene3366	YJR096W	-1.55004	0.0206888	yes	down
gene4217	ILV5	-1.55085	0.0203118	yes	down
gene222	UGA2	-1.55103	0.0204637	yes	down
gene144	AST1	-1.55471	0.0201689	yes	down
gene1138	HST4	-1.55628	0.0217901	yes	down
gene388	POP7	-1.55916	0.0204603	yes	down
gene3375	SOD1	-1.56307	0.0193966	yes	down
gene2277	YGR066C	-1.56593	0.0251841	yes	down
gene1490	YDR541C	-1.56668	0.0200931	yes	down
gene4151	COQ11	-1.5705	0.0191877	yes	down
gene5963	ISU1	-1.57458	0.0186633	yes	down
gene2360	THI4	-1.57499	0.0225277	yes	down
gene969	MIX14	-1.57883	0.0191545	yes	down
gene2324	CLD1	-1.5816	0.0188358	yes	down
gene5784	YOR365C	-1.58182	0.0190207	yes	down
gene3176	ARG3	-1.59337	0.0173636	yes	down
gene5535	YOR114W	-1.60046	0.0181412	yes	down
gene5720	MUM3	-1.60218	0.0185836	yes	down
gene620	HTL1	-1.60283	0.0173642	yes	down
gene4554	TVP18	-1.60317	0.0169251	yes	down
gene1149	COQ4	-1.60426	0.0167367	yes	down
gene2530	MUP3	-1.6076	0.0174861	yes	down
gene368	YSW1	-1.60802	0.0198789	yes	down
gene979	ARO3	-1.60934	0.0162217	yes	down
gene3193	ARG2	-1.6156	0.0161471	yes	down
gene1169	YDR222W	-1.61698	0.0158745	yes	down
gene1074	SWF1	-1.61824	0.0165605	yes	down
gene3971	PUT1	-1.61827	0.0166854	yes	down
gene1822	FMP32	-1.61977	0.0157581	yes	down
gene6140	RPL43A	-1.62047	0.015538	yes	down
gene2245	YGR035C	-1.62212	0.0175652	yes	down
gene5443	YOR020W-A	-1.62233	0.0158085	yes	down
gene4331	COS3	-1.626	0.0198589	yes	down
gene2977	SNL1	-1.62958	0.0152946	yes	down
gene6152	YMC1	-1.63446	0.0148591	yes	down
gene2764	FMO1	-1.63762	0.0157009	yes	down
gene6203	DBF20	-1.64817	0.0141674	yes	down
gene3731	DRE2	-1.65273	0.0137123	yes	down
gene6151	BRR1	-1.66386	0.013288	yes	down
gene1307	TRP4	-1.66538	0.0130742	yes	down
gene5603	RPS30B	-1.66576	0.0130651	yes	down
gene2236	ERV1	-1.67248	0.0127809	yes	down
gene1101	HOM2	-1.68929	0.011816	yes	down
gene2763	YHR175W-A	-1.69111	0.0227062	yes	down
gene3841	TEN1	-1.69255	0.0130973	yes	down
gene3101	PIR5	-1.69264	0.0176298	yes	down
gene1498	RMD6	-1.69344	0.0121509	yes	down
gene696	YCR099C	-1.69801	0.0135461	yes	down
gene5755	TEA1	-1.69858	0.0115004	yes	down
gene3212	TDH1	-1.70757	0.0109728	yes	down
gene100	PHO11	-1.7112	0.0119281	yes	down
gene618	PET18	-1.71247	0.0122286	yes	down
gene373	RIB7	-1.71342	0.0110318	yes	down
gene5819	YPL278C	-1.7153	0.0142264	yes	down
gene2551	DUR3	-1.71563	0.0107639	yes	down
gene4579	SNZ1	-1.71982	0.0104712	yes	down
gene4346	ATR1	-1.72062	0.0105945	yes	down
gene327	YMC2	-1.72423	0.0103536	yes	down
gene3635	YKL023W	-1.72538	0.0103507	yes	down
gene72	ERP1	-1.72884	0.0101139	yes	down
gene1328	FRQ1	-1.73568	0.00990287	yes	down
gene1782	GRX4	-1.74471	0.00955417	yes	down
gene3587	YKL068W-A	-1.74905	0.00940629	yes	down
gene2852	REV7	-1.75905	0.00927283	yes	down
gene272	YRO2	-1.76112	0.00883247	yes	down
gene5820	YPL277C	-1.7703	0.00947478	yes	down
gene3631	GPX1	-1.77102	0.00930877	yes	down
gene2371	GTO1	-1.7744	0.00901616	yes	down
gene2995	YIL002W-A	-1.77809	0.00857207	yes	down
gene167	ECM13	-1.78044	0.00894054	yes	down
gene120	MRX3	-1.78492	0.00831978	yes	down
gene619	MAK31	-1.79271	0.00818584	yes	down
gene4238	PSY3	-1.79727	0.00888111	yes	down
gene3029	DAL1	-1.79858	0.0103302	yes	down
gene1810	SNZ3	-1.80363	0.0116991	yes	down
gene5283	YGK3	-1.80827	0.00764477	yes	down
gene4042	YLR179C	-1.82382	0.00680973	yes	down
gene876	CBS1	-1.82425	0.00731806	yes	down
gene4804	ADH2	-1.82483	0.00742362	yes	down
gene3286	ILV3	-1.82503	0.00675608	yes	down
gene2262	YGR050C	-1.8282	0.00848854	yes	down
gene3380	CPA2	-1.83314	0.00652848	yes	down
gene5051	LEU4	-1.84422	0.00622857	yes	down
gene1976	YGL230C	-1.84767	0.0149972	yes	down
gene3864	YLR031W	-1.85027	0.0076643	yes	down
gene3175	SIP4	-1.86137	0.00647086	yes	down
gene4905	ATX1	-1.86313	0.00609573	yes	down
gene3693	DAL80	-1.87083	0.00854209	yes	down
gene2797	SET5	-1.88317	0.00533267	yes	down
gene5541	GCY1	-1.88417	0.00532097	yes	down
gene3203	BNA3	-1.88602	0.00526561	yes	down
gene2246	YGR035W-A	-1.88606	0.00574157	yes	down
gene2435	TRX2	-1.89084	0.00512187	yes	down
gene3037	YIR035C	-1.89262	0.00511958	yes	down
gene1125	CSN9	-1.89838	0.00523058	yes	down
gene5031	TEP1	-1.90112	0.00593289	yes	down
gene944	YDR003W-A	-1.90849	0.00736314	yes	down
gene2607	YHI9	-1.90878	0.00475363	yes	down
gene864	RPP1A	-1.90934	0.00471069	yes	down
gene5625	MRM1	-1.91276	0.00469668	yes	down
gene4288	ATG17	-1.9174	0.00474891	yes	down
gene5247	YOL164W-A	-1.92165	0.0140987	yes	down
gene5009	YNL146C-A	-1.92739	0.00990101	yes	down
gene225	HHF1	-1.93728	0.00417236	yes	down
gene3983	YLR152C	-1.94978	0.00400494	yes	down
gene3226	YJL043W	-1.95147	0.00870672	yes	down
gene570	HBN1	-1.96951	0.00444675	yes	down
gene4520	YET2	-1.97574	0.00416911	yes	down
gene2805	YHR213W-B	-1.97961	0.00820811	yes	down
gene293	HSP26	-1.98577	0.00341093	yes	down
gene5248	BDS1	-1.98647	0.00349003	yes	down
gene350	ATG14	-1.99444	0.0036668	yes	down
gene594	YCL001W-A	-1.99601	0.00688547	yes	down
gene5633	RPB10	-1.99761	0.00322036	yes	down
gene3762	SIR1	-2.00164	0.00329737	yes	down
gene2994	CFD1	-2.00223	0.00322348	yes	down
gene6011	YPL088W	-2.0134	0.00311496	yes	down
gene5550	ORT1	-2.01659	0.00297891	yes	down
gene624	YCR024C-B	-2.01929	0.00291331	yes	down
gene1920	YFR035C	-2.03499	0.0028997	yes	down
gene2623	DOG1	-2.04648	0.0027827	yes	down
gene3439	SRY1	-2.05834	0.00245249	yes	down
gene5030	NRK1	-2.07977	0.00224127	yes	down
gene3034	DAL3	-2.1001	0.00210959	yes	down
gene3383	NNF1	-2.12063	0.00191957	yes	down
gene2872	QDR2	-2.13925	0.00168392	yes	down
gene3384	YJR112W-A	-2.14213	0.0017608	yes	down
gene5300	SHR5	-2.14704	0.00171715	yes	down
gene1341	NKP1	-2.14951	0.00169187	yes	down
gene812	RPL41B	-2.16318	0.00150846	yes	down
gene3017	YIR018C-A	-2.18617	0.00192881	yes	down
gene2146	PKP2	-2.18796	0.00135726	yes	down
gene1489	IRC4	-2.19519	0.00143692	yes	down
gene1116	YDR170W-A	-2.19841	0.00132434	yes	down
gene1803	YFL067W	-2.20007	0.0110349	yes	down
gene1626	MXR1	-2.20217	0.00128792	yes	down
gene890	MCH1	-2.20898	0.00122712	yes	down
gene4209	YLR346C	-2.21526	0.00167439	yes	down
gene1984	SDT1	-2.21636	0.00118431	yes	down
gene2706	CIA2	-2.22273	0.00115413	yes	down
gene5809	HSP33	-2.22367	0.0041473	yes	down
gene2084	GPG1	-2.2275	0.00117035	yes	down
gene5250	YOL162W	-2.23147	0.00525962	yes	down
gene5615	YOR192C-C	-2.23548	0.00155269	yes	down
gene4354	YML108W	-2.24019	0.00109793	yes	down
gene5658	DFR1	-2.24065	0.00106555	yes	down
gene1859	AUA1	-2.24086	0.0011371	yes	down
gene265	ZTA1	-2.24087	0.00106576	yes	down
gene5817	HSP32	-2.25846	0.0024764	yes	down
gene5222	BIO5	-2.27364	0.00105174	yes	down
gene5833	YPL264C	-2.2839	0.000912979	yes	down
gene1296	HXT6	-2.29318	0.000853737	yes	down
gene3457	MNN4	-2.29484	0.000813077	yes	down
gene5648	ISU2	-2.30686	0.000765946	yes	down
gene1855	HSP12	-2.30729	0.000758536	yes	down
gene5292	MCH4	-2.31058	0.000751949	yes	down
gene3779	YCT1	-2.32103	0.000748022	yes	down
gene2593	ARG4	-2.3284	0.000682511	yes	down
gene4211	DIC1	-2.33104	0.000678871	yes	down
gene3778	YLL056C	-2.33792	0.000733947	yes	down
gene929	YDL009C	-2.34904	0.000933902	yes	down
gene2935	YIL060W	-2.36872	0.000610355	yes	down
gene1813	AGP3	-2.37496	0.000668079	yes	down
gene695	GIT1	-2.3833	0.000780153	yes	down
gene3774	MMP1	-2.38619	0.000585153	yes	down
gene1948	VEL1	-2.40453	0.000818784	yes	down
gene2637	CUP1-2	-2.40714	0.0120652	yes	down
gene2749	MPC2	-2.41025	0.000456897	yes	down
gene5626	HIS3	-2.41199	0.000456054	yes	down
gene2673	RTC3	-2.41215	0.000476373	yes	down
gene5123	NCE103	-2.41487	0.000462722	yes	down
gene2653	PCL5	-2.41856	0.000438526	yes	down
gene778	UGA3	-2.43072	0.000418176	yes	down
gene3535	OAC1	-2.43282	0.000409089	yes	down
gene4645	YMR158C-B	-2.44462	0.000958986	yes	down
gene3054	YJL213W	-2.45451	0.000385752	yes	down
gene5234	BUL3	-2.46232	0.00038355	yes	down
gene3428	AAD10	-2.46733	0.000380087	yes	down
gene1405	TSA2	-2.47368	0.000376042	yes	down
gene3773	MHT1	-2.51335	0.000349414	yes	down
gene1742	YER138W-A	-2.51396	0.000370596	yes	down
gene5619	PEX27	-2.53207	0.000265675	yes	down
gene4592	SPG4	-2.53985	0.00128706	yes	down
gene1826	YFL041W-A	-2.54593	0.000405419	yes	down
gene4545	ARG7	-2.54769	0.000228766	yes	down
gene1199	MET32	-2.58499	0.000213686	yes	down
gene3043	YIR042C	-2.5852	0.00026053	yes	down
gene5249	YOL163W	-2.5895	0.000614539	yes	down
gene2426	YGR201C	-2.59186	0.000201504	yes	down
gene4204	YLR342W-A	-2.62166	0.000214478	yes	down
gene1841	CAF16	-2.62368	0.000156837	yes	down
gene549	YCL048W-A	-2.63907	0.00029294	yes	down
gene5224	BIO3	-2.67107	0.00013416	yes	down
gene365	ADH5	-2.67543	0.00011845	yes	down
gene2028	ATG1	-2.68257	0.000121127	yes	down
gene4541	FET3	-2.69755	0.000107016	yes	down
gene1474	YDR524W-A	-2.70039	0.000103864	yes	down
gene5323	SPO21	-2.72023	0.000106335	yes	down
gene31	YAL037C-A	-2.72397	0.000727483	yes	down
gene481	RIB5	-2.74901	8.02e-05	yes	down
gene3401	STR2	-2.7537	7.87e-05	yes	down
gene1484	HSP31	-2.77404	7.12e-05	yes	down
gene976	YDR034C-A	-2.79481	0.00106076	yes	down
gene3382	YJR111C	-2.80434	6.06e-05	yes	down
gene4688	ICY1	-2.81138	5.84e-05	yes	down
gene2276	VHT1	-2.83196	5.39e-05	yes	down
gene3777	JLP1	-2.83282	5.73e-05	yes	down
gene884	RAD59	-2.85073	5.17e-05	yes	down
gene6004	EEB1	-2.85077	4.67e-05	yes	down
gene367	RTC2	-2.88287	4.12e-05	yes	down
gene4889	MET2	-2.90662	3.62e-05	yes	down
gene3924	SUL2	-2.90715	3.6e-05	yes	down
gene571	FRM2	-2.91964	0.000132375	yes	down
gene5848	ICY2	-2.97671	2.35e-05	yes	down
gene6059	YPL038W-A	-2.99533	0.00585897	yes	down
gene6064	SRL4	-3.00105	3.92e-05	yes	down
gene1783	TMT1	-3.00769	1.97e-05	yes	down
gene2026	MND1	-3.00832	3.95e-05	yes	down
gene3409	MET5	-3.0463	1.6e-05	yes	down
gene2223	YGR018C	-3.06502	1.91e-05	yes	down
gene2296	PDC6	-3.08372	1.86e-05	yes	down
gene4769	URA10	-3.10946	1.19e-05	yes	down
gene1942	COS12	-3.13863	8.11e-05	yes	down
gene2828	YIL163C	-3.14353	1.32e-05	yes	down
gene3782	AQY2	-3.14384	1.33e-05	yes	down
gene2088	YGL117W	-3.27575	4.34e-06	yes	down
gene4228	GRX8	-3.32898	3.94e-06	yes	down
gene3244	YJL027C	-3.35018	0.00455058	yes	down
gene2197	LEU1	-3.35439	2.72e-06	yes	down
gene4824	SNO4	-3.44878	9.48e-05	yes	down
gene5223	BIO4	-3.4965	1.45e-06	yes	down
gene516	SUL1	-3.55008	9.2e-07	yes	down
gene2	SEO1	-3.56006	1.4e-06	yes	down
gene4126	YLR264C-A	-3.6411	5.05e-07	yes	down
gene3279	MET3	-3.65822	4.81e-07	yes	down
gene2827	NIT1	-3.73484	3.08e-07	yes	down
gene1911	MET10	-3.78828	2.08e-07	yes	down
gene5823	SAM3	-3.88066	1.19e-07	yes	down
gene3781	YLL053C	-3.91348	1.48e-07	yes	down
gene1321	YDR366C	-3.94507	0.00406644	yes	down
gene3966	TIS11	-3.94549	1.74e-07	yes	down
gene3660	MET14	-3.9558	7.85e-08	yes	down
gene3729	MET1	-4.00159	5.96e-08	yes	down
gene2826	YIL165C	-4.06873	4.42e-08	yes	down
gene6268	MET16	-4.12436	2.75e-08	yes	down
gene4888	YNL277W-A	-4.18479	1.87e-06	yes	down
gene422	YBR200W-A	-4.1913	0.00174368	yes	down
gene5259	ZPS1	-4.33723	7.57e-09	yes	down
gene266	FMP23	-4.37716	7.05e-09	yes	down
gene1951	ZRT1	-4.91801	1.62e-10	yes	down
gene3015	MET28	-5.12767	5.58e-11	yes	down
gene2025	STR3	-6.03358	1.23e-13	yes	down
gene5246	AAD15	-7.5235	0.000125561	yes	down
gene4168	YLR307C-A	-8.08602	1.12e-14	yes	down

## Sheet: C2
gene_id	GeneSymbol	logFC	PValue	Significant	Regulate
gene5922	TRE1	-1.50652	0.0245523	yes	down
gene1700	SSA4	-1.51283	0.0234474	yes	down
gene4748	GAD1	-1.51987	0.022897	yes	down
gene3622	UGP1	-1.52177	0.0227237	yes	down
gene1223	DON1	-1.52392	0.0235041	yes	down
gene5809	HSP33	-1.52511	0.0228831	yes	down
gene465	YBR241C	-1.53338	0.021841	yes	down
gene4588	PGM2	-1.53612	0.0215069	yes	down
gene1209	YDR261W-B	-1.54735	0.0218463	yes	down
gene2882	COX5B	-1.5512	0.0205196	yes	down
gene4479	ADI1	-1.5543	0.0209905	yes	down
gene4111	SYM1	-1.55689	0.0200475	yes	down
gene3564	CUE2	-1.56062	0.0202536	yes	down
gene377	ICS2	-1.56364	0.0201756	yes	down
gene3815	SDC25	-1.56912	0.0195282	yes	down
gene622	YCR023C	-1.57586	0.0187477	yes	down
gene5484	YOR29-13	-1.58432	0.0181637	yes	down
gene3295	YJR029W	-1.59351	0.0189268	yes	down
gene3903	XYL2	-1.59774	0.0180773	yes	down
gene1900	ROG3	-1.60312	0.0168111	yes	down
gene5593	DCS2	-1.61516	0.0159101	yes	down
gene2232	YGR027W-B	-1.61703	0.0165146	yes	down
gene222	UGA2	-1.61745	0.0157652	yes	down
gene3002	IST3	-1.62359	0.0170925	yes	down
gene2050	RCK1	-1.62888	0.0199659	yes	down
gene5237	YNR071C	-1.62902	0.0188438	yes	down
gene129	YBL086C	-1.64956	0.0146188	yes	down
gene2623	DOG1	-1.65354	0.0147649	yes	down
gene3563	SFH1	-1.65619	0.0137372	yes	down
gene4669	CTL1	-1.65803	0.0140754	yes	down
gene2831	POT1	-1.66074	0.013573	yes	down
gene1170	CRF1	-1.66528	0.0130989	yes	down
gene5198	YNR034W-A	-1.67803	0.0123906	yes	down
gene1948	VEL1	-1.67866	0.0207151	yes	down
gene3787	RNP1	-1.68431	0.0155916	yes	down
gene5261	FRE7	-1.69173	0.0120983	yes	down
gene1019	TPS2	-1.696	0.0115304	yes	down
gene2531	VMR1	-1.71085	0.0109386	yes	down
gene6154	JID1	-1.7173	0.0113162	yes	down
gene4172	ATG39	-1.71981	0.0106368	yes	down
gene3779	YCT1	-1.72058	0.010707	yes	down
gene4427	CAT2	-1.72222	0.0106418	yes	down
gene894	KNH1	-1.73057	0.0108402	yes	down
gene6123	ATH1	-1.73492	0.0098977	yes	down
gene4189	REC102	-1.73821	0.0126004	yes	down
gene508	YBR285W	-1.75601	0.0102997	yes	down
gene3876	YLR042C	-1.77199	0.00960247	yes	down
gene915	DIA3	-1.77394	0.00912105	yes	down
gene3736	ECM4	-1.77707	0.00832807	yes	down
gene1500	DSF1	-1.78013	0.00981965	yes	down
gene4979	RHO5	-1.78452	0.00807946	yes	down
gene2399	YGR174W-A	-1.78774	0.0103186	yes	down
gene2256	NQM1	-1.78985	0.00783324	yes	down
gene1797	YER187W	-1.79628	0.0100513	yes	down
gene780	SFA1	-1.80482	0.00739341	yes	down
gene3631	GPX1	-1.81815	0.00705047	yes	down
gene4129	BOP2	-1.82181	0.00791709	yes	down
gene4741	YMR244W	-1.82436	0.0197199	yes	down
gene3097	YJL163C	-1.82449	0.00693102	yes	down
gene1485	FIT1	-1.82982	0.00727738	yes	down
gene2347	FHN1	-1.83158	0.00872363	yes	down
gene5637	SPR2	-1.83249	0.0199701	yes	down
gene4567	YMR084W	-1.84616	0.00757067	yes	down
gene1749	FTR1	-1.85307	0.00628037	yes	down
gene2627	YHK8	-1.86056	0.0062262	yes	down
gene5150	HEF3	-1.86555	0.00577498	yes	down
gene5239	YNR073C	-1.86934	0.00753812	yes	down
gene1505	SIT1	-1.87307	0.0059473	yes	down
gene2580	YHR007C-A	-1.8837	0.00684611	yes	down
gene2522	ARN2	-1.88555	0.00533812	yes	down
gene5599	GAC1	-1.88922	0.00524535	yes	down
gene5363	DDR2	-1.91284	0.00464028	yes	down
gene4659	EAR1	-1.92592	0.00441155	yes	down
gene1642	GIP2	-1.94917	0.00408225	yes	down
gene5307	NDJ1	-1.95868	0.00812023	yes	down
gene2688	GRE3	-1.96687	0.00366974	yes	down
gene4568	YMR085W	-1.97803	0.0037514	yes	down
gene3808	POM33	-1.99167	0.0033271	yes	down
gene4824	SNO4	-1.99969	0.00338218	yes	down
gene2763	YHR175W-A	-2.00415	0.00945517	yes	down
gene289	BAP2	-2.02009	0.00291507	yes	down
gene1680	YER085C	-2.02542	0.0230912	yes	down
gene2939	YIL055C	-2.02745	0.00290567	yes	down
gene4169	CDA2	-2.03062	0.0134082	yes	down
gene818	YDL129W	-2.04836	0.002724	yes	down
gene4895	ALP1	-2.05158	0.0031334	yes	down
gene6244	NCE102	-2.05286	0.00249613	yes	down
gene957	YDR018C	-2.05343	0.00262269	yes	down
gene1538	UTR5	-2.06116	0.0047909	yes	down
gene2679	HXT1	-2.06594	0.00235136	yes	down
gene4364	TSL1	-2.06907	0.00232017	yes	down
gene2545	SPO11	-2.07014	0.00298754	yes	down
gene4658	ALD2	-2.0745	0.00230016	yes	down
gene618	PET18	-2.08206	0.00239891	yes	down
gene3767	GEX2	-2.08438	0.00287178	yes	down
gene1942	COS12	-2.09053	0.00675037	yes	down
gene5720	MUM3	-2.09402	0.00254721	yes	down
gene5116	YNL042W-B	-2.09771	0.00529952	yes	down
gene3175	SIP4	-2.10514	0.00218968	yes	down
gene5876	FMP40	-2.1095	0.00193777	yes	down
gene4620	REC114	-2.12346	0.00203096	yes	down
gene1202	CTA1	-2.13796	0.00178699	yes	down
gene3154	PRM10	-2.16939	0.00153433	yes	down
gene5615	YOR192C-C	-2.17537	0.00259933	yes	down
gene2880	SDP1	-2.18099	0.00179544	yes	down
gene4335	MSC1	-2.19392	0.00130035	yes	down
gene5197	SOL1	-2.19985	0.00134054	yes	down
gene5041	MLS1	-2.20401	0.00133852	yes	down
gene3155	YJL107C	-2.21109	0.00132806	yes	down
gene3607	YKL050C	-2.22183	0.00115677	yes	down
gene1869	YFL002W-A	-2.23083	0.0200777	yes	down
gene5405	YOL014W	-2.2525	0.00873384	yes	down
gene3428	AAD10	-2.26945	0.000914461	yes	down
gene1067	COX26	-2.27382	0.000955101	yes	down
gene1855	HSP12	-2.27516	0.000882414	yes	down
gene2653	PCL5	-2.27909	0.000872613	yes	down
gene7	YAL063C-A	-2.28015	0.00386245	yes	down
gene2724	YHR140W	-2.28335	0.000893132	yes	down
gene2173	HOP2	-2.29316	0.00310858	yes	down
gene1329	PHO92	-2.33681	0.00283387	yes	down
gene1814	YFL054C	-2.33696	0.000662562	yes	down
gene2857	YIL134C-A	-2.34492	0.0191124	yes	down
gene294	YBR072C-A	-2.34492	0.0191124	yes	down
gene2599	YHR022C	-2.3649	0.000789693	yes	down
gene1623	YER039C-A	-2.36603	0.00125196	yes	down
gene1544	ECM10	-2.36814	0.000584694	yes	down
gene2296	PDC6	-2.37746	0.000540515	yes	down
gene5675	OSW1	-2.4035	0.0155141	yes	down
gene548	YCL049C	-2.41909	0.000474777	yes	down
gene860	NDE2	-2.42225	0.000439283	yes	down
gene264	GIP1	-2.42524	0.000456051	yes	down
gene5806	FDH1	-2.42766	0.00055111	yes	down
gene4573	YMR090W	-2.42841	0.000419158	yes	down
gene4467	GLO1	-2.43874	0.000397164	yes	down
gene1015	FMP16	-2.45101	0.000373547	yes	down
gene5875	GRE1	-2.45268	0.000369258	yes	down
gene4700	YMR206W	-2.45856	0.000426944	yes	down
gene5583	YOR161C-C	-2.47114	0.00142796	yes	down
gene2527	ARN1	-2.48708	0.000316191	yes	down
gene918	YHR140W	-2.50351	0.000286932	yes	down
gene2164	YGL041C-B	-2.50734	0.0081583	yes	down
gene2363	YGR146C-A	-2.50844	0.00171102	yes	down
gene3546	YKL107W	-2.55294	0.000237975	yes	down
gene4394	DAK1	-2.57043	0.000203453	yes	down
gene2474	SOL4	-2.57796	0.000199584	yes	down
gene4604	SHH3	-2.58153	0.000204529	yes	down
gene621	HSP30	-2.58446	0.000189607	yes	down
gene916	YDL022C-A	-2.61344	0.00745943	yes	down
gene3224	YJL045W	-2.61967	0.000176479	yes	down
gene5868	USV1	-2.63455	0.000156192	yes	down
gene1295	HXT7	-2.65781	0.000224672	yes	down
gene266	FMP23	-2.69306	0.000130858	yes	down
gene1815	DAK2	-2.73081	8.93518e-05	yes	down
gene4896	BSC4	-2.76602	0.000205112	yes	down
gene3041	YPS6	-2.80272	8.06587e-05	yes	down
gene3753	PTR2	-2.8205	5.77099e-05	yes	down
gene2524	YHL044W	-2.83032	5.85917e-05	yes	down
gene1459	GNP1	-2.84628	5.55577e-05	yes	down
gene4029	SHH4	-2.85866	5.45202e-05	yes	down
gene2680	HXT5	-2.88855	3.77713e-05	yes	down
gene976	YDR034C-A	-2.89269	0.000190205	yes	down
gene2635	YHR054C	-2.90054	6.68531e-05	yes	down
gene2469	MPC3	-2.90663	3.77842e-05	yes	down
gene5280	YOL131W	-2.95928	6.02012e-05	yes	down
gene5815	PAU22	-2.96988	0.00977491	yes	down
gene5392	YOL024W	-2.98028	0.000317781	yes	down
gene2297	CTT1	-2.98835	2.18314e-05	yes	down
gene3366	YJR096W	-3.03178	1.7201e-05	yes	down
gene2673	RTC3	-3.04077	1.64348e-05	yes	down
gene1947	YGL258W-A	-3.09081	7.84685e-05	yes	down
gene2611	YHR033W	-3.09263	1.23455e-05	yes	down
gene736	PRR2	-3.09386	1.39916e-05	yes	down
gene5369	LDS2	-3.09529	1.84998e-05	yes	down
gene5522	CRC1	-3.16099	1.30866e-05	yes	down
gene747	RTN2	-3.16834	7.97503e-06	yes	down
gene1693	SHC1	-3.17273	8.93143e-06	yes	down
gene138	SSA3	-3.19317	6.91777e-06	yes	down
gene5450	CIN5	-3.19359	8.70332e-06	yes	down
gene1641	YER053C-A	-3.21006	6.33055e-06	yes	down
gene3386	YJR115W	-3.2179	8.59522e-06	yes	down
gene2523	PAU13	-3.22791	0.000356572	yes	down
gene142	YBL071C-B	-3.24375	0.00356754	yes	down
gene3211	YJL052C-A	-3.24375	0.00356754	yes	down
gene4309	GMC2	-3.24661	0.00117558	yes	down
gene4662	PAI3	-3.25986	4.74432e-06	yes	down
gene4664	YMR175W-A	-3.2791	9.67155e-05	yes	down
gene978	YDR034W-B	-3.34895	3.32055e-06	yes	down
gene402	YBR182C-A	-3.37432	7.76435e-05	yes	down
gene5312	IZH4	-3.38219	3.10295e-06	yes	down
gene5800	FIT2	-3.40028	2.48608e-06	yes	down
gene4663	SIP18	-3.4928	1.21784e-06	yes	down
gene1946	YPS5	-3.52514	6.9822e-06	yes	down
gene3042	PAU15	-3.5545	0.0102151	yes	down
gene728	HBT1	-3.55497	8.42207e-07	yes	down
gene729	FMP45	-3.5712	7.99574e-07	yes	down
gene339	TKL2	-3.5848	7.04384e-07	yes	down
gene5330	PHM7	-3.58781	7.03019e-07	yes	down
gene4541	FET3	-3.60645	6.6404e-07	yes	down
gene1513	YEL057C	-3.663	1.46495e-06	yes	down
gene5816	ERR2	-3.7103	5.34676e-07	yes	down
gene3845	GAT3	-3.73227	5.28755e-05	yes	down
gene2462	SPG1	-3.83932	1.74388e-07	yes	down
gene4592	SPG4	-3.96943	8.0486e-08	yes	down
gene5810	ERR1	-3.98441	5.70232e-07	yes	down
gene4965	YNL194C	-4.00148	6.80249e-08	yes	down
gene1491	PAU10	-4.00216	0.000160239	yes	down
gene549	YCL048W-A	-4.14875	2.4977e-08	yes	down
gene1534	CYC7	-4.19734	2.39927e-08	yes	down
gene2520	YHL048C-A	-4.20079	1.34086e-05	yes	down
gene3424	YJR151W-A	-4.23957	5.77951e-05	yes	down
gene5768	PUT4	-4.24627	1.56587e-08	yes	down
gene3547	YKL106C-A	-4.27051	4.92269e-05	yes	down
gene4657	ALD3	-4.27405	1.01089e-08	yes	down
gene5582	PNS1	-4.3313	7.58625e-09	yes	down
gene1943	YGL262W	-4.34173	1.51394e-07	yes	down
gene4825	ERR3	-4.37173	5.87788e-09	yes	down
gene290	TAT1	-4.40007	1.01796e-08	yes	down
gene2277	YGR066C	-4.42065	4.41172e-09	yes	down
gene2723	SPS100	-4.51356	2.20607e-09	yes	down
gene1166	SPR28	-4.59452	1.34777e-08	yes	down
gene4964	YNL195C	-4.61121	1.43483e-09	yes	down
gene3591	YKL065W-A	-4.62085	1.69277e-09	yes	down
gene2598	ECM12	-4.77028	1.90094e-07	yes	down
gene5608	YOR186W	-4.78496	1.0158e-09	yes	down
gene3558	CWP1	-4.85166	6.79964e-10	yes	down
gene3274	LSO1	-4.96277	5.86299e-08	yes	down
gene236	GAL7	-5.06735	4.62629e-10	yes	down
gene4826	PAU19	-5.1704	1.22777e-10	yes	down
gene732	YDL218W	-5.47471	4.90265e-12	yes	down
gene0	PAU8	-5.92425	0.0219002	yes	down
gene2430	YGR204C-A	-6.09154	0.0219002	yes	down
gene1486	STL1	-6.39662	1.08618e-14	yes	down
gene6199	YPR108W-A	-6.51906	7.10863e-09	yes	down
gene5399	YOL019W-A	-6.99908	0.00100641	yes	down
gene2966	YIL029C	-7.2064	1.46091e-13	yes	down

## Sheet: C3
gene_id	GeneSymbol	logFC	PValue	Significant	Regulate		gene_id	GeneSymbol	logFC	PValue	Significant	Regulate
gene266	FMP23	-4.37716	7.05e-09	yes	down		gene266	FMP23	-2.69306	0.000130858	yes	down
gene2296	PDC6	-3.08372	1.86e-05	yes	down		gene2296	PDC6	-2.37746	0.000540515	yes	down
gene1942	COS12	-3.13863	8.11e-05	yes	down		gene1942	COS12	-2.09053	0.00675037	yes	down
gene4824	SNO4	-3.44878	9.48e-05	yes	down		gene4824	SNO4	-1.99969	0.00338218	yes	down
gene4541	FET3	-2.69755	0.000107016	yes	down		gene4541	FET3	-3.60645	6.6404e-07	yes	down
gene549	YCL048W-A	-2.63907	0.00029294	yes	down		gene549	YCL048W-A	-4.14875	2.4977e-08	yes	down
gene3428	AAD10	-2.46733	0.000380087	yes	down		gene3428	AAD10	-2.26945	0.000914461	yes	down
gene2653	PCL5	-2.41856	0.000438526	yes	down		gene2653	PCL5	-2.27909	0.000872613	yes	down
gene3779	YCT1	-2.32103	0.000748022	yes	down		gene3779	YCT1	-1.72058	0.010707	yes	down
gene1855	HSP12	-2.30729	0.000758536	yes	down		gene1855	HSP12	-2.27516	0.000882414	yes	down
gene1948	VEL1	-2.40453	0.000818784	yes	down		gene1948	VEL1	-1.67866	0.0207151	yes	down
gene976	YDR034C-A	-2.79481	0.00106076	yes	down		gene976	YDR034C-A	-2.89269	0.000190205	yes	down
gene4592	SPG4	-2.53985	0.00128706	yes	down		gene4592	SPG4	-3.96943	8.0486e-08	yes	down
gene5615	YOR192C-C	-2.23548	0.00155269	yes	down		gene5615	YOR192C-C	-2.17537	0.00259933	yes	down
gene2623	DOG1	-2.04648	0.0027827	yes	down		gene2623	DOG1	-1.65354	0.0147649	yes	down
gene5809	HSP33	-2.22367	0.0041473	yes	down		gene5809	HSP33	-1.52511	0.0228831	yes	down
gene3175	SIP4	-1.86137	0.00647086	yes	down		gene3175	SIP4	-2.10514	0.00218968	yes	down
gene3631	GPX1	-1.77102	0.00930877	yes	down		gene3631	GPX1	-1.81815	0.00705047	yes	down
gene618	PET18	-1.71247	0.0122286	yes	down		gene618	PET18	-2.08206	0.00239891	yes	down
gene5720	MUM3	-1.60218	0.0185836	yes	down		gene5720	MUM3	-2.09402	0.00254721	yes	down
gene222	UGA2	-1.55103	0.0204637	yes	down		gene222	UGA2	-1.61745	0.0157652	yes	down
gene3366	YJR096W	-1.55004	0.0206888	yes	down		gene3366	YJR096W	-3.03178	1.7201e-05	yes	down
gene5363	DDR2	-1.55002	0.0217943	yes	down		gene5363	DDR2	-1.91284	0.00464028	yes	down
gene2763	YHR175W-A	-1.69111	0.0227062	yes	down		gene2763	YHR175W-A	-2.00415	0.00945517	yes	down
gene2527	ARN1	-1.51969	0.0238067	yes	down		gene2527	ARN1	-2.48708	0.000316191	yes	down
gene4029	SHH4	-1.54537	0.0243445	yes	down		gene4029	SHH4	-2.85866	5.45202e-05	yes	down
gene5593	DCS2	-1.50709	0.0245627	yes	down		gene5593	DCS2	-1.61516	0.0159101	yes	down
gene2277	YGR066C	-1.56593	0.0251841	yes	down		gene2277	YGR066C	-4.42065	4.41172e-09	yes	down
